# Supplementary material for: ﻿Two new species of Penicillium and a new genus in Xylariomycetidae from the forest dump-sites in Chiang Mai, Thailand
Source: MycoKeys. 2025 Apr 29;116:275–301. doi: 10.3897/mycokeys.116.150635 (PMC12056519; doi:10.3897/mycokeys.116.150635)
Supplement: XML Treatment for Penicillium terrae [file mycokeys.116.150635-treatment1.xml]

<!DOCTYPE tp:taxon-treatment
  PUBLIC "-//TaxonX//DTD Taxonomic Treatment Publishing DTD v0 20100105//EN" "tax-treatment-NSO.dtd">
<tp:taxon-treatment xmlns:tp="http://www.plazi.org/taxpub"><tp:treatment-meta><kwd-group><label>Taxon classification</label><kwd>
                <named-content content-type="kingdom">Fungi</named-content>
              </kwd><kwd>
                <named-content content-type="order">Eurotiales</named-content>
              </kwd><kwd>
                <named-content content-type="family">Aspergillaceae</named-content>
              </kwd></kwd-group><mixed-citation publication-type="journal"><person-group><name><surname>Thitla</surname><given-names>Tanapol</given-names></name><name><surname>Monkai</surname><given-names>Jutamart</given-names></name><name><surname>Meng</surname><given-names>Weiqian</given-names></name><name><surname>Khuna</surname><given-names>Surapong</given-names></name><name><surname>Xie</surname><given-names>Ning</given-names></name><name><surname>Hongsanan</surname><given-names>Sinang</given-names></name><name><surname>Lumyong</surname><given-names>Saisamorn</given-names></name></person-group><article-title>﻿Two new species of <italic><tp:taxon-name><tp:taxon-name-part taxon-name-part-type="genus" reg="Penicillium">Penicillium</tp:taxon-name-part></tp:taxon-name></italic> and a new genus in <italic><tp:taxon-name><tp:taxon-name-part taxon-name-part-type="family">Xylariomycetidae</tp:taxon-name-part></tp:taxon-name></italic> from the forest dump-sites in Chiang Mai, Thailand</article-title><source>MycoKeys</source><day>29</day><month>04</month><year>2025</year><volume>116</volume><fpage>275</fpage><lpage>301</lpage><pub-id pub-id-type="doi">10.3897/mycokeys.116.150635</pub-id></mixed-citation></tp:treatment-meta><tp:nomenclature><label>﻿</label><tp:taxon-name>
              <object-id xmlns:xlink="http://www.w3.org/1999/xlink" content-type="arpha" xlink:type="simple">09B14EF1-E0CB-59F9-911D-B9D8B1C175F1</object-id>
              <tp:taxon-name-part taxon-name-part-type="genus" reg="Penicillium">Penicillium</tp:taxon-name-part>
              <tp:taxon-name-part taxon-name-part-type="species" reg="terrae">terrae</tp:taxon-name-part>
              <object-id xmlns:xlink="http://www.w3.org/1999/xlink" content-type="mycobank" xlink:type="simple">857423</object-id>
            </tp:taxon-name><tp:taxon-authority>Thitla, Monkai, Lumyong &amp; Hongsanan</tp:taxon-authority><tp:taxon-status xmlns:xlink="http://www.w3.org/1999/xlink" xlink:type="simple">sp. nov.</tp:taxon-status></tp:nomenclature><tp:treatment-sec sec-type="etymology" id="SECID0EXMAG"><title>Etymology.</title><p>The specific epithet <italic>terrae</italic> refers to the soil substrate, from which this species was isolated.</p></tp:treatment-sec><tp:treatment-sec sec-type="Holotype" id="SECID0EHNAG"><title>Holotype.</title><p>Thailand • Chiang Mai Province, Mae Taeng District, Papae, on soil in the forest dump-sites, 20 June 2024, T. Thitla &amp; J. Monkai; VR040 (SZU25-005, holotype); ex-type living culture, <abbrev xmlns:xlink="http://www.w3.org/1999/xlink" content-type="institution" xlink:title="Culture Collection of Microbial Shenzhen University" id="ABBRID0ENNAG" xlink:type="simple">MBSZU</abbrev> 24-008, dried culture permanently preserved in a metabolically inactive state, SZU25-005.</p></tp:treatment-sec><tp:treatment-sec sec-type="Colony diam" id="SECID0ESNAG"><title>Colony diam.</title><p>(in mm) 7 days, 25 °C: <abbrev xmlns:xlink="http://www.w3.org/1999/xlink" xlink:title="creatine sucrose agar" id="ABBRID0EYNAG" xlink:type="simple">CREA</abbrev> 8–11, <abbrev xmlns:xlink="http://www.w3.org/1999/xlink" xlink:title="Czapek yeast autolysate agar" id="ABBRID0E3NAG" xlink:type="simple">CYA</abbrev> 13–18, <abbrev xmlns:xlink="http://www.w3.org/1999/xlink" xlink:title="Czapek yeast autolysate agar with 5% NaCl" id="ABBRID0EAOAG" xlink:type="simple">CYAS</abbrev> 7–9, <abbrev xmlns:xlink="http://www.w3.org/1999/xlink" xlink:title="Czapek’s agar" id="ABBRID0EEOAG" xlink:type="simple">CZ</abbrev> 11–15, <abbrev xmlns:xlink="http://www.w3.org/1999/xlink" xlink:title="Dichloran 18% glycerol agar" id="ABBRID0EIOAG" xlink:type="simple">DG18</abbrev> 12–16, <abbrev xmlns:xlink="http://www.w3.org/1999/xlink" xlink:title="malt extract agar" id="ABBRID0EMOAG" xlink:type="simple">MEA</abbrev> 15–19, <abbrev xmlns:xlink="http://www.w3.org/1999/xlink" xlink:title="Blakeslee’s Malt extract agar" id="ABBRID0EQOAG" xlink:type="simple">MEAbl</abbrev> 16–19, <abbrev xmlns:xlink="http://www.w3.org/1999/xlink" xlink:title="oatmeal agar" id="ABBRID0EUOAG" xlink:type="simple">OA</abbrev> 13–19, <abbrev xmlns:xlink="http://www.w3.org/1999/xlink" xlink:title="potato dextrose agar" id="ABBRID0EYOAG" xlink:type="simple">PDA</abbrev> 12–15 and <abbrev xmlns:xlink="http://www.w3.org/1999/xlink" xlink:title="yeast extract sucrose agar" id="ABBRID0E3OAG" xlink:type="simple">YES</abbrev> 9–13. 7 days, 30 °C: <abbrev xmlns:xlink="http://www.w3.org/1999/xlink" xlink:title="Czapek yeast autolysate agar" id="ABBRID0EAPAG" xlink:type="simple">CYA</abbrev> 10–15. 7 days, 37 °C: <abbrev xmlns:xlink="http://www.w3.org/1999/xlink" xlink:title="Czapek yeast autolysate agar" id="ABBRID0EEPAG" xlink:type="simple">CYA</abbrev> no growth.</p></tp:treatment-sec><tp:treatment-sec sec-type="description" id="SECID0EIPAG"><title>Culture characteristics.</title><p>Colonies at 25 °C for 7 days on <abbrev xmlns:xlink="http://www.w3.org/1999/xlink" xlink:title="creatine sucrose agar" id="ABBRID0EOPAG" xlink:type="simple">CREA</abbrev> thin colonies; acid production absent (Fig. <xref ref-type="fig" rid="F5">5A</xref>). Colonies on <abbrev xmlns:xlink="http://www.w3.org/1999/xlink" xlink:title="Czapek yeast autolysate agar" id="ABBRID0EWPAG" xlink:type="simple">CYA</abbrev> circular, convex, wrinkled texture, entire margin; white mycelia; soluble pigment absent; reverse yellowish-brown (Fig. <xref ref-type="fig" rid="F5">5B</xref>). Colonies on <abbrev xmlns:xlink="http://www.w3.org/1999/xlink" xlink:title="Czapek yeast autolysate agar with 5% NaCl" id="ABBRID0E5PAG" xlink:type="simple">CYAS</abbrev> barely growing, circular, raised, wrinkled texture, undulate margin; white mycelia; soluble pigment absent; reverse white (Fig. <xref ref-type="fig" rid="F5">5C</xref>). On <abbrev xmlns:xlink="http://www.w3.org/1999/xlink" xlink:title="Czapek’s agar" id="ABBRID0EGQAG" xlink:type="simple">CZ</abbrev> thin colonies, circular, flat, entire margin; white mycelia; soluble pigment absent; reverse white (Fig. <xref ref-type="fig" rid="F5">5D</xref>). On <abbrev xmlns:xlink="http://www.w3.org/1999/xlink" xlink:title="Dichloran 18% glycerol agar" id="ABBRID0EOQAG" xlink:type="simple">DG18</abbrev> circular, flat, wrinkled at the centre, margin smooth and entire; grey mycelia at the centre, white mycelia at the margin; soluble pigment absent; reverse greenish-grey to light yellow (Fig. <xref ref-type="fig" rid="F5">5E</xref>). Colonies on <abbrev xmlns:xlink="http://www.w3.org/1999/xlink" xlink:title="malt extract agar" id="ABBRID0EWQAG" xlink:type="simple">MEA</abbrev> circular, flat, smooth texture, entire margin; light grey mycelia; soluble pigment absent; reverse light yellow to white (Fig. <xref ref-type="fig" rid="F5">5F</xref>). On <abbrev xmlns:xlink="http://www.w3.org/1999/xlink" xlink:title="Blakeslee’s Malt extract agar" id="ABBRID0E5QAG" xlink:type="simple">MEAbl</abbrev> circular, flat, wrinkled at the centre, margin smooth and entire; light grey at the centre, white at the margin; soluble pigment absent; reverse yellowish-brown (Fig. <xref ref-type="fig" rid="F5">5G</xref>). On <abbrev xmlns:xlink="http://www.w3.org/1999/xlink" xlink:title="oatmeal agar" id="ABBRID0EGRAG" xlink:type="simple">OA</abbrev> circular, flat, smooth textured, entire margin; light brown mycelia at the centre, white mycelia at the margin; soluble pigment absent; reverse white (Fig. <xref ref-type="fig" rid="F5">5H</xref>). Colonies on <abbrev xmlns:xlink="http://www.w3.org/1999/xlink" xlink:title="potato dextrose agar" id="ABBRID0EORAG" xlink:type="simple">PDA</abbrev> circular, flat, wrinkled texture, entire margin; white mycelia; soluble pigment absent; reverse white to light yellow (Fig. <xref ref-type="fig" rid="F5">5I</xref>). Colonies on <abbrev xmlns:xlink="http://www.w3.org/1999/xlink" xlink:title="yeast extract sucrose agar" id="ABBRID0EWRAG" xlink:type="simple">YES</abbrev> circular, convex, wrinkled texture, entire margin; white mycelia; soluble pigment absent; reverse light brown (Fig. <xref ref-type="fig" rid="F5">5J</xref>). Sporulation abundantly produces on all media.</p><fig id="F5" position="float" orientation="portrait"><object-id xmlns:xlink="http://www.w3.org/1999/xlink" content-type="doi" xlink:type="simple">10.3897/mycokeys.116.150635.figure5</object-id><object-id xmlns:xlink="http://www.w3.org/1999/xlink" content-type="arpha" xlink:type="simple">D94DE183-B731-57CF-9869-8C06A2F1F0F6</object-id><label>Figure 5.</label><caption><p><italic><tp:taxon-name><tp:taxon-name-part taxon-name-part-type="genus" reg="Penicillium">Penicillium</tp:taxon-name-part><tp:taxon-name-part taxon-name-part-type="species" reg="terrae">terrae</tp:taxon-name-part></tp:taxon-name></italic> (<abbrev xmlns:xlink="http://www.w3.org/1999/xlink" content-type="institution" xlink:title="Culture Collection of Microbial Shenzhen University" id="ABBRID0ERSAG" xlink:type="simple">MBSZU</abbrev> 24-008, ex-type living culture) <bold>A–J</bold> colonies at 25 °C for 7 days on <abbrev xmlns:xlink="http://www.w3.org/1999/xlink" xlink:title="creatine sucrose agar" id="ABBRID0EYSAG" xlink:type="simple">CREA</abbrev>, <abbrev xmlns:xlink="http://www.w3.org/1999/xlink" xlink:title="Czapek yeast autolysate agar" id="ABBRID0E3SAG" xlink:type="simple">CYA</abbrev>, <abbrev xmlns:xlink="http://www.w3.org/1999/xlink" xlink:title="Czapek yeast autolysate agar with 5% NaCl" id="ABBRID0EATAG" xlink:type="simple">CYAS</abbrev>, <abbrev xmlns:xlink="http://www.w3.org/1999/xlink" xlink:title="Czapek’s agar" id="ABBRID0EETAG" xlink:type="simple">CZ</abbrev>, <abbrev xmlns:xlink="http://www.w3.org/1999/xlink" xlink:title="Dichloran 18% glycerol agar" id="ABBRID0EITAG" xlink:type="simple">DG18</abbrev>, <abbrev xmlns:xlink="http://www.w3.org/1999/xlink" xlink:title="malt extract agar" id="ABBRID0EMTAG" xlink:type="simple">MEA</abbrev>, <abbrev xmlns:xlink="http://www.w3.org/1999/xlink" xlink:title="Blakeslee’s Malt extract agar" id="ABBRID0EQTAG" xlink:type="simple">MEAbl</abbrev>, <abbrev xmlns:xlink="http://www.w3.org/1999/xlink" xlink:title="oatmeal agar" id="ABBRID0EUTAG" xlink:type="simple">OA</abbrev>, <abbrev xmlns:xlink="http://www.w3.org/1999/xlink" xlink:title="potato dextrose agar" id="ABBRID0EYTAG" xlink:type="simple">PDA</abbrev> and <abbrev xmlns:xlink="http://www.w3.org/1999/xlink" xlink:title="yeast extract sucrose agar" id="ABBRID0E3TAG" xlink:type="simple">YES</abbrev>, respectively <bold>K−P</bold> conidiophores, phialides and conidia <bold>Q</bold> conidia. Scale bar: 2 cm (<bold>A–J</bold>); 10 µm (<bold>K</bold>); 5 µm (<bold>L–Q</bold>).</p></caption><graphic xmlns:xlink="http://www.w3.org/1999/xlink" xlink:href="mycokeys-116-275-g005.jpg" position="float" orientation="portrait" xlink:type="simple" id="oo_1318657.jpg"><uri content-type="original_file" xlink:type="simple">https://binary.pensoft.net/fig/1318657</uri></graphic></fig></tp:treatment-sec><tp:treatment-sec sec-type="Micromorphology" id="SECID0EPUAG"><title>Micromorphology.</title><p>Conidiophores mononematous, growing out at right angles from hyphae, unbranched, smooth, hyaline, 3–14 × 1–3 µm (Fig. <xref ref-type="fig" rid="F5">5K–P</xref>). Phialides solitary, terminal, ampulliform, smooth, hyaline, 5–12 × 1–4 µm (Fig. <xref ref-type="fig" rid="F5">5K–P</xref>). Conidia globose to subglobose, 2–4 µm diam., smooth, hyaline (Fig. <xref ref-type="fig" rid="F5">5K–N, Q</xref>). Sclerotia not observed. Sexual morph absent.</p></tp:treatment-sec><tp:treatment-sec sec-type="Additional strain examined" id="SECID0EBVAG"><title>Additional strain examined.</title><p>Thailand • Chiang Mai Province, Mae Taeng District, Papae, on soil in the forest dump-sites, 20 June 2024, T. Thitla &amp; J. Monkai; CMUVR039; living culture, <abbrev xmlns:xlink="http://www.w3.org/1999/xlink" content-type="institution" xlink:title="Culture Collection of Microbial Shenzhen University" id="ABBRID0EHVAG" xlink:type="simple">MBSZU</abbrev> 24-007, dried culture permanently preserved in a metabolically inactive state, CMUVR039.</p></tp:treatment-sec><tp:treatment-sec sec-type="habitat" id="SECID0EMVAG"><title>Habitat and distribution.</title><p>Soil; only known from Chiang Mai Province, Thailand.</p></tp:treatment-sec><tp:treatment-sec sec-type="notes" id="SECID0ERVAG"><title>Notes.</title><p><tp:taxon-name><tp:taxon-name-part taxon-name-part-type="genus" reg="Penicillium">Penicillium</tp:taxon-name-part><tp:taxon-name-part taxon-name-part-type="infraspecific-rank">section</tp:taxon-name-part><tp:taxon-name-part taxon-name-part-type="section" reg="Exilicaulis">Exilicaulis</tp:taxon-name-part></tp:taxon-name> was first established by <xref ref-type="bibr" rid="B49">Pitt (1980)</xref>, with <italic><tp:taxon-name><tp:taxon-name-part taxon-name-part-type="genus" reg="Penicillium">P.</tp:taxon-name-part><tp:taxon-name-part taxon-name-part-type="species" reg="restrictum">restrictum</tp:taxon-name-part></tp:taxon-name></italic> as the type species. This section was initially proposed to accommodate <italic><tp:taxon-name><tp:taxon-name-part taxon-name-part-type="genus" reg="Penicillium">Penicillium</tp:taxon-name-part></tp:taxon-name></italic> species characterised by monoverticillate conidiophores and non-vesiculated stipes. Subsequently, phylogenetic studies expanded the section to include species with bi-verticillate conidiophores and those with conidiophores bearing solitary phialides (<xref ref-type="bibr" rid="B21">Houbraken and Samson 2011</xref>; <xref ref-type="bibr" rid="B79">Visagie et al. 2016a</xref>, <xref ref-type="bibr" rid="B80">b</xref>; <xref ref-type="bibr" rid="B9">da Silva et al. 2023</xref>). Species of the sect. <tp:taxon-name><tp:taxon-name-part taxon-name-part-type="genus" reg="Penicillium"/><tp:taxon-name-part taxon-name-part-type="section" reg="Exilicaulis">Exilicaulis</tp:taxon-name-part></tp:taxon-name> have been isolated from diverse environments, including soil, marine ecosystems, air, plants and insects (<xref ref-type="bibr" rid="B3">Ansari et al. 2023</xref>). Currently, this section comprises over 60 species across six series: <italic><tp:taxon-name><tp:taxon-name-part taxon-name-part-type="genus" reg="Penicillium"/><tp:taxon-name-part taxon-name-part-type="series" reg="Alutacea">Alutacea</tp:taxon-name-part></tp:taxon-name></italic>, <italic><tp:taxon-name><tp:taxon-name-part taxon-name-part-type="genus" reg="Penicillium"/><tp:taxon-name-part taxon-name-part-type="series" reg="Citreonigra">Citreonigra</tp:taxon-name-part></tp:taxon-name></italic>, <italic><tp:taxon-name><tp:taxon-name-part taxon-name-part-type="genus" reg="Penicillium"/><tp:taxon-name-part taxon-name-part-type="series" reg="Corylophila">Corylophila</tp:taxon-name-part></tp:taxon-name></italic>, <italic><tp:taxon-name><tp:taxon-name-part taxon-name-part-type="genus" reg="Penicillium"/><tp:taxon-name-part taxon-name-part-type="series" reg="Erubescentia">Erubescentia</tp:taxon-name-part></tp:taxon-name></italic>, <italic><tp:taxon-name><tp:taxon-name-part taxon-name-part-type="genus" reg="Penicillium"/><tp:taxon-name-part taxon-name-part-type="series" reg="Lapidosa">Lapidosa</tp:taxon-name-part></tp:taxon-name></italic> and <italic><tp:taxon-name><tp:taxon-name-part taxon-name-part-type="genus" reg="Penicillium"/><tp:taxon-name-part taxon-name-part-type="series" reg="Restricta">Restricta</tp:taxon-name-part></tp:taxon-name></italic> (<xref ref-type="bibr" rid="B3">Ansari et al. 2023</xref>; <xref ref-type="bibr" rid="B82">Visagie et al. 2024a</xref>).</p><p><italic><tp:taxon-name><tp:taxon-name-part taxon-name-part-type="genus" reg="Penicillium">Penicillium</tp:taxon-name-part><tp:taxon-name-part taxon-name-part-type="species" reg="terrae">terrae</tp:taxon-name-part></tp:taxon-name></italic> is classified within section <tp:taxon-name><tp:taxon-name-part taxon-name-part-type="genus" reg="Penicillium"/><tp:taxon-name-part taxon-name-part-type="section" reg="Exilicaulis">Exilicaulis</tp:taxon-name-part></tp:taxon-name>, series <italic><tp:taxon-name><tp:taxon-name-part taxon-name-part-type="series" reg="Erubescentia">Erubescentia</tp:taxon-name-part></tp:taxon-name></italic>. Phylogenetically, this species is closely related to <italic><tp:taxon-name><tp:taxon-name-part taxon-name-part-type="genus" reg="Penicillium">P.</tp:taxon-name-part><tp:taxon-name-part taxon-name-part-type="species" reg="laeve">laeve</tp:taxon-name-part></tp:taxon-name></italic> and <italic><tp:taxon-name><tp:taxon-name-part taxon-name-part-type="genus" reg="Penicillium">P.</tp:taxon-name-part><tp:taxon-name-part taxon-name-part-type="species" reg="ovatum">ovatum</tp:taxon-name-part></tp:taxon-name></italic> (Fig. <xref ref-type="fig" rid="F2">2</xref>). However, <italic><tp:taxon-name><tp:taxon-name-part taxon-name-part-type="genus" reg="Penicillium">P.</tp:taxon-name-part><tp:taxon-name-part taxon-name-part-type="species" reg="laeve">laeve</tp:taxon-name-part></tp:taxon-name></italic> and <italic><tp:taxon-name><tp:taxon-name-part taxon-name-part-type="genus" reg="Penicillium">P.</tp:taxon-name-part><tp:taxon-name-part taxon-name-part-type="species" reg="ovatum">ovatum</tp:taxon-name-part></tp:taxon-name></italic> were unable to grow on <abbrev xmlns:xlink="http://www.w3.org/1999/xlink" xlink:title="creatine sucrose agar" id="ABBRID0EW2AG" xlink:type="simple">CREA</abbrev> and <abbrev xmlns:xlink="http://www.w3.org/1999/xlink" xlink:title="Czapek yeast autolysate agar with 5% NaCl" id="ABBRID0E12AG" xlink:type="simple">CYAS</abbrev> media, while <italic><tp:taxon-name><tp:taxon-name-part taxon-name-part-type="genus" reg="Penicillium">P.</tp:taxon-name-part><tp:taxon-name-part taxon-name-part-type="species" reg="terrae">terrae</tp:taxon-name-part></tp:taxon-name></italic> can grow on these media. Regarding growth rates, <italic><tp:taxon-name><tp:taxon-name-part taxon-name-part-type="genus" reg="Penicillium">P.</tp:taxon-name-part><tp:taxon-name-part taxon-name-part-type="species" reg="laeve">laeve</tp:taxon-name-part></tp:taxon-name></italic> exhibited slower growth than <italic><tp:taxon-name><tp:taxon-name-part taxon-name-part-type="genus" reg="Penicillium">P.</tp:taxon-name-part><tp:taxon-name-part taxon-name-part-type="species" reg="terrae">terrae</tp:taxon-name-part></tp:taxon-name></italic>, including <abbrev xmlns:xlink="http://www.w3.org/1999/xlink" xlink:title="Czapek yeast autolysate agar" id="ABBRID0E63AG" xlink:type="simple">CYA</abbrev> (8–9 mm), <abbrev xmlns:xlink="http://www.w3.org/1999/xlink" xlink:title="Dichloran 18% glycerol agar" id="ABBRID0ED4AG" xlink:type="simple">DG18</abbrev> (5–7 mm), <abbrev xmlns:xlink="http://www.w3.org/1999/xlink" xlink:title="oatmeal agar" id="ABBRID0EH4AG" xlink:type="simple">OA</abbrev> (7–8 mm) and <abbrev xmlns:xlink="http://www.w3.org/1999/xlink" xlink:title="yeast extract sucrose agar" id="ABBRID0EL4AG" xlink:type="simple">YES</abbrev> (8–9 mm) at 25 °C, as well as <abbrev xmlns:xlink="http://www.w3.org/1999/xlink" xlink:title="Czapek yeast autolysate agar" id="ABBRID0EP4AG" xlink:type="simple">CYA</abbrev> at 30 °C (4–5 mm) (<xref ref-type="bibr" rid="B79">Visagie et al. 2016a</xref>). Similarly, <italic><tp:taxon-name><tp:taxon-name-part taxon-name-part-type="genus" reg="Penicillium">P.</tp:taxon-name-part><tp:taxon-name-part taxon-name-part-type="species" reg="ovatum">ovatum</tp:taxon-name-part></tp:taxon-name></italic> also demonstrated slower growth compared to <italic><tp:taxon-name><tp:taxon-name-part taxon-name-part-type="genus" reg="Penicillium">P.</tp:taxon-name-part><tp:taxon-name-part taxon-name-part-type="species" reg="terrae">terrae</tp:taxon-name-part></tp:taxon-name></italic> on <abbrev xmlns:xlink="http://www.w3.org/1999/xlink" xlink:title="Czapek yeast autolysate agar" id="ABBRID0EN5AG" xlink:type="simple">CYA</abbrev> (10–11 mm), <abbrev xmlns:xlink="http://www.w3.org/1999/xlink" xlink:title="Dichloran 18% glycerol agar" id="ABBRID0ER5AG" xlink:type="simple">DG18</abbrev> (9–11 mm), <abbrev xmlns:xlink="http://www.w3.org/1999/xlink" xlink:title="malt extract agar" id="ABBRID0EV5AG" xlink:type="simple">MEA</abbrev> (7–8 mm) and <abbrev xmlns:xlink="http://www.w3.org/1999/xlink" xlink:title="oatmeal agar" id="ABBRID0EZ5AG" xlink:type="simple">OA</abbrev> (10–11 mm) at 25 °C (<xref ref-type="bibr" rid="B79">Visagie et al. 2016a</xref>). Micromorphologically, the phialides of <italic><tp:taxon-name><tp:taxon-name-part taxon-name-part-type="genus" reg="Penicillium">P.</tp:taxon-name-part><tp:taxon-name-part taxon-name-part-type="species" reg="laeve">laeve</tp:taxon-name-part></tp:taxon-name></italic> (4–6 µm × 2–3 µm) and <italic><tp:taxon-name><tp:taxon-name-part taxon-name-part-type="genus" reg="Penicillium">P.</tp:taxon-name-part><tp:taxon-name-part taxon-name-part-type="species" reg="ovatum">ovatum</tp:taxon-name-part></tp:taxon-name></italic> (4.5–7 µm × 2–3 µm) were shorter than <italic><tp:taxon-name><tp:taxon-name-part taxon-name-part-type="genus" reg="Penicillium">P.</tp:taxon-name-part><tp:taxon-name-part taxon-name-part-type="species" reg="terrae">terrae</tp:taxon-name-part></tp:taxon-name></italic> (<xref ref-type="bibr" rid="B79">Visagie et al. 2016a</xref>). In terms of conidia, <italic><tp:taxon-name><tp:taxon-name-part taxon-name-part-type="genus" reg="Penicillium">P.</tp:taxon-name-part><tp:taxon-name-part taxon-name-part-type="species" reg="terrae">terrae</tp:taxon-name-part></tp:taxon-name></italic> produced globose to subglobose conidia with 2–4 µm, while <italic><tp:taxon-name><tp:taxon-name-part taxon-name-part-type="genus" reg="Penicillium">P.</tp:taxon-name-part><tp:taxon-name-part taxon-name-part-type="species" reg="leave">leave</tp:taxon-name-part></tp:taxon-name></italic> produced globose conidia measuring 2.5–3 µm diam. and <italic><tp:taxon-name><tp:taxon-name-part taxon-name-part-type="genus" reg="Penicillium">P.</tp:taxon-name-part><tp:taxon-name-part taxon-name-part-type="species" reg="ovatum">ovatum</tp:taxon-name-part></tp:taxon-name></italic> produced ellipsoidal conidia with 2–3 × 1.5–2 µm (<xref ref-type="bibr" rid="B79">Visagie et al. 2016a</xref>). Furthermore, a pairwise nucleotide comparison between <italic><tp:taxon-name><tp:taxon-name-part taxon-name-part-type="genus" reg="Penicillium">P.</tp:taxon-name-part><tp:taxon-name-part taxon-name-part-type="species" reg="terrae">terrae</tp:taxon-name-part></tp:taxon-name></italic> and <italic><tp:taxon-name><tp:taxon-name-part taxon-name-part-type="genus" reg="Penicillium">P.</tp:taxon-name-part><tp:taxon-name-part taxon-name-part-type="species" reg="laeve">laeve</tp:taxon-name-part></tp:taxon-name></italic> showed differences of 0.86% (5/581 bp, including gaps) in <abbrev xmlns:xlink="http://www.w3.org/1999/xlink" xlink:title="Internal Transcribed Spacer region of the rRNA" id="ABBRID0EBCBG" xlink:type="simple">ITS</abbrev>, 2.87% (13/453 bp, including gaps) in <italic><abbrev xmlns:xlink="http://www.w3.org/1999/xlink" xlink:title="beta-tubulin gene" id="ABBRID0EGCBG" xlink:type="simple">TUB</abbrev></italic>, 2.62% (13/497 bp, including gaps) in <italic>CAM</italic> and 1.39% (13/938 bp, including gaps) in <italic><abbrev xmlns:xlink="http://www.w3.org/1999/xlink" xlink:title="RNA polymerase II second largest subunit genes" id="ABBRID0EWCBG" xlink:type="simple">RPB2</abbrev></italic>. Similarly, the comparison between <italic><tp:taxon-name><tp:taxon-name-part taxon-name-part-type="genus" reg="Penicillium">P.</tp:taxon-name-part><tp:taxon-name-part taxon-name-part-type="species" reg="terrae">terrae</tp:taxon-name-part></tp:taxon-name></italic> and <italic><tp:taxon-name><tp:taxon-name-part taxon-name-part-type="genus" reg="Penicillium">P.</tp:taxon-name-part><tp:taxon-name-part taxon-name-part-type="species" reg="ovatum">ovatum</tp:taxon-name-part></tp:taxon-name></italic> revealed nucleotide differences of 2.64% (15/569 bp, including gaps) in <abbrev xmlns:xlink="http://www.w3.org/1999/xlink" xlink:title="Internal Transcribed Spacer region of the rRNA" id="ABBRID0EQDBG" xlink:type="simple">ITS</abbrev>, 14.41% (65/451 bp, including gaps) in <italic><abbrev xmlns:xlink="http://www.w3.org/1999/xlink" xlink:title="beta-tubulin gene" id="ABBRID0EVDBG" xlink:type="simple">TUB</abbrev></italic>, 17.74% (91/513 bp, including gaps) in <italic>CAM</italic> and 12.37% (116/938 bp, including gaps) in <italic><abbrev xmlns:xlink="http://www.w3.org/1999/xlink" xlink:title="RNA polymerase II second largest subunit genes" id="ABBRID0EFEBG" xlink:type="simple">RPB2</abbrev></italic>.</p></tp:treatment-sec><tp:treatment-sec><!--Section generated to contain objects referenced in tp:taxon-treatment.--><fig id="F2" position="float" orientation="portrait"><object-id xmlns:xlink="http://www.w3.org/1999/xlink" content-type="doi" xlink:type="simple">10.3897/mycokeys.116.150635.figure2</object-id><object-id xmlns:xlink="http://www.w3.org/1999/xlink" content-type="arpha" xlink:type="simple">C23BDDA2-3447-5DC9-BA99-CD184FBF246D</object-id><label>Figure 2.</label><caption><p>Phylogram generated from Maximum Likelihood analysis of 72 specimens belonging to the genus <tp:taxon-name><tp:taxon-name-part taxon-name-part-type="genus" reg="Penicillium">Penicillium</tp:taxon-name-part><tp:taxon-name-part taxon-name-part-type="infraspecific-rank">section</tp:taxon-name-part><tp:taxon-name-part taxon-name-part-type="section" reg="Exilicaulis">Exilicaulis</tp:taxon-name-part></tp:taxon-name>, using the combined <abbrev xmlns:xlink="http://www.w3.org/1999/xlink" xlink:title="Internal Transcribed Spacer region of the rRNA" id="ABBRID0EUBAG" xlink:type="simple">ITS</abbrev>, <italic><abbrev xmlns:xlink="http://www.w3.org/1999/xlink" xlink:title="beta-tubulin gene" id="ABBRID0EZBAG" xlink:type="simple">TUB</abbrev></italic>, <italic>CAM</italic> and <italic><abbrev xmlns:xlink="http://www.w3.org/1999/xlink" xlink:title="RNA polymerase II second largest subunit genes" id="ABBRID0EJCAG" xlink:type="simple">RPB2</abbrev></italic> genes. <italic><tp:taxon-name><tp:taxon-name-part taxon-name-part-type="genus" reg="Penicillium">Penicillium</tp:taxon-name-part><tp:taxon-name-part taxon-name-part-type="species" reg="janthinellum">janthinellum</tp:taxon-name-part></tp:taxon-name></italic> CBS 340.48 and <italic><tp:taxon-name><tp:taxon-name-part taxon-name-part-type="genus" reg="Penicillium">P.</tp:taxon-name-part><tp:taxon-name-part taxon-name-part-type="species" reg="limosum">limosum</tp:taxon-name-part></tp:taxon-name></italic> CBS 339.97 were used as the outgroup. The numbers above branches show bootstrap percentages (left) and Bayesian Posterior Probabilities (right). Bootstrap values ≥ 75% and Bayesian Posterior Probabilities ≥ 0.95 are shown. The scale bar reflects the estimated number of nucleotide substitutions per site. The fungal strains in this study are blue. Type species are bold.</p></caption><graphic xmlns:xlink="http://www.w3.org/1999/xlink" xlink:href="mycokeys-116-275-g002.jpg" position="float" orientation="portrait" xlink:type="simple" id="oo_1318654.jpg"><uri content-type="original_file" xlink:type="simple">https://binary.pensoft.net/fig/1318654</uri></graphic></fig></tp:treatment-sec><ref-list><ref id="B49"><mixed-citation xmlns:xlink="http://www.w3.org/1999/xlink" xlink:type="simple"><person-group><name name-style="western"><surname>Pitt</surname><given-names>JI</given-names></name></person-group> (<year>1980</year>) [1979] The Genus <italic><tp:taxon-name><tp:taxon-name-part taxon-name-part-type="genus">Penicillium</tp:taxon-name-part></tp:taxon-name></italic> and its Teleomorphic States <italic><tp:taxon-name><tp:taxon-name-part taxon-name-part-type="genus">Eupenicillium</tp:taxon-name-part></tp:taxon-name></italic> and <italic><tp:taxon-name><tp:taxon-name-part taxon-name-part-type="genus">Talaromyces</tp:taxon-name-part></tp:taxon-name></italic>. Acdemic Press, London.</mixed-citation></ref><ref id="B21"><mixed-citation xmlns:xlink="http://www.w3.org/1999/xlink" xlink:type="simple"><person-group><name name-style="western"><surname>Houbraken</surname><given-names>J</given-names></name><name name-style="western"><surname>Samson</surname><given-names>RA</given-names></name></person-group> (<year>2011</year>) <article-title>Phylogeny of <italic><tp:taxon-name><tp:taxon-name-part taxon-name-part-type="genus">Penicillium</tp:taxon-name-part></tp:taxon-name></italic> and the segregation of <tp:taxon-name><tp:taxon-name-part taxon-name-part-type="family">Trichocomaceae</tp:taxon-name-part></tp:taxon-name> into three families.</article-title><source>Studies in Mycology</source><volume>70</volume>(<issue>1</issue>): <fpage>1</fpage>–<lpage>51</lpage>. <ext-link xlink:href="10.3114/sim.2011.70.01" ext-link-type="doi" xlink:type="simple">https://doi.org/10.3114/sim.2011.70.01</ext-link></mixed-citation></ref><ref id="B79"><mixed-citation xmlns:xlink="http://www.w3.org/1999/xlink" xlink:type="simple"><person-group><name name-style="western"><surname>Visagie</surname><given-names>CM</given-names></name><name name-style="western"><surname>Houbraken</surname><given-names>J</given-names></name><name name-style="western"><surname>Dijksterhuis</surname><given-names>J</given-names></name><name name-style="western"><surname>Seifert</surname><given-names>KA</given-names></name><name name-style="western"><surname>Jacobs</surname><given-names>K</given-names></name><name name-style="western"><surname>Samson</surname><given-names>RA</given-names></name></person-group> (<year>2016a</year>) A taxonomic review of <italic><tp:taxon-name><tp:taxon-name-part taxon-name-part-type="genus">Penicillium</tp:taxon-name-part></tp:taxon-name></italic> species producing conidiophores with solitary phialides, classified in section <tp:taxon-name><tp:taxon-name-part taxon-name-part-type="genus"/><tp:taxon-name-part taxon-name-part-type="section">Torulomyces.</tp:taxon-name-part></tp:taxon-name> Persoonia 36: 134–155. <ext-link xlink:href="10.3767/003158516X690952" ext-link-type="doi" xlink:type="simple">https://doi.org/10.3767/003158516X690952</ext-link></mixed-citation></ref><ref id="B80"><mixed-citation xmlns:xlink="http://www.w3.org/1999/xlink" xlink:type="simple"><person-group><name name-style="western"><surname>Visagie</surname><given-names>CM</given-names></name><name name-style="western"><surname>Renaud</surname><given-names>JB</given-names></name><name name-style="western"><surname>Burgess</surname><given-names>KM</given-names></name><name name-style="western"><surname>Malloch</surname><given-names>DW</given-names></name><name name-style="western"><surname>Clark</surname><given-names>D</given-names></name><name name-style="western"><surname>Ketch</surname><given-names>L</given-names></name><name name-style="western"><surname>Urb</surname><given-names>M</given-names></name><name name-style="western"><surname>Louis-Seize</surname><given-names>G</given-names></name><name name-style="western"><surname>Assabgui</surname><given-names>R</given-names></name><name name-style="western"><surname>Sumarah</surname><given-names>MW</given-names></name><name name-style="western"><surname>Seifert</surname><given-names>KA</given-names></name></person-group> (<year>2016b</year>) <article-title>Fifteen new species of <italic><tp:taxon-name><tp:taxon-name-part taxon-name-part-type="genus">Penicillium</tp:taxon-name-part></tp:taxon-name></italic>.</article-title><source>Persoonia</source><volume>36</volume>: <fpage>247</fpage>–<lpage>280</lpage>. <ext-link xlink:href="10.3767/003158516X691627" ext-link-type="doi" xlink:type="simple">https://doi.org/10.3767/003158516X691627</ext-link></mixed-citation></ref><ref id="B9"><mixed-citation xmlns:xlink="http://www.w3.org/1999/xlink" xlink:type="simple"><person-group><name name-style="western"><surname>da Silva</surname><given-names>IJS</given-names></name><name name-style="western"><surname>Sousa</surname><given-names>TF</given-names></name><name name-style="western"><surname>de Queiroz</surname><given-names>CA</given-names></name><name name-style="western"><surname>Castro</surname><given-names>GDS</given-names></name><name name-style="western"><surname>Caniato</surname><given-names>FF</given-names></name><name name-style="western"><surname>de Medeiros</surname><given-names>LS</given-names></name><name name-style="western"><surname>Angolini</surname><given-names>CFF</given-names></name><name name-style="western"><surname>Hanada</surname><given-names>RE</given-names></name><name name-style="western"><surname>Koolen</surname><given-names>HHF</given-names></name><name name-style="western"><surname>da Silva</surname><given-names>GF</given-names></name></person-group> (<year>2023</year>) <article-title><italic><tp:taxon-name><tp:taxon-name-part taxon-name-part-type="genus">Penicillium</tp:taxon-name-part><tp:taxon-name-part taxon-name-part-type="species">amapaense</tp:taxon-name-part></tp:taxon-name></italic> sp. nov., section <tp:taxon-name><tp:taxon-name-part taxon-name-part-type="genus"/><tp:taxon-name-part taxon-name-part-type="section">Exilicaulis</tp:taxon-name-part></tp:taxon-name>, and new records of <italic><tp:taxon-name><tp:taxon-name-part taxon-name-part-type="genus">Penicillium</tp:taxon-name-part><tp:taxon-name-part taxon-name-part-type="species">labradorum</tp:taxon-name-part></tp:taxon-name></italic> in Brazil isolated from Amazon River sediments with potential applications in agriculture and biotechnology.</article-title><source>Mycological Progress</source><volume>22</volume>(<issue>4</issue>): <fpage>23</fpage>. <ext-link xlink:href="10.1007/s11557-023-01868-7" ext-link-type="doi" xlink:type="simple">https://doi.org/10.1007/s11557-023-01868-7</ext-link></mixed-citation></ref><ref id="B3"><mixed-citation xmlns:xlink="http://www.w3.org/1999/xlink" xlink:type="simple"><person-group><name name-style="western"><surname>Ansari</surname><given-names>L</given-names></name><name name-style="western"><surname>Asgari</surname><given-names>B</given-names></name><name name-style="western"><surname>Zare</surname><given-names>R</given-names></name><name name-style="western"><surname>Zamanizadeh</surname><given-names>HR</given-names></name></person-group> (<year>2023</year>) <italic><tp:taxon-name><tp:taxon-name-part taxon-name-part-type="genus">Penicillium</tp:taxon-name-part><tp:taxon-name-part taxon-name-part-type="species">rhizophilum</tp:taxon-name-part></tp:taxon-name></italic>, a novel species in the section <tp:taxon-name><tp:taxon-name-part taxon-name-part-type="genus"/><tp:taxon-name-part taxon-name-part-type="section">Exilicaulis</tp:taxon-name-part></tp:taxon-name> isolated from the rhizosphere of sugarcane in Southwest Iran. International Journal of Systematic and Evolutionary Microbiology 73(9). <ext-link xlink:href="10.1099/ijsem.0.006028" ext-link-type="doi" xlink:type="simple">https://doi.org/10.1099/ijsem.0.006028</ext-link></mixed-citation></ref><ref id="B82"><mixed-citation xmlns:xlink="http://www.w3.org/1999/xlink" xlink:type="simple"><person-group><name name-style="western"><surname>Visagie</surname><given-names>CM</given-names></name><name name-style="western"><surname>Yilmaz</surname><given-names>N</given-names></name><name name-style="western"><surname>Kocsubé</surname><given-names>S</given-names></name><name name-style="western"><surname>Frisvad</surname><given-names>JC</given-names></name><name name-style="western"><surname>Hubka</surname><given-names>V</given-names></name><name name-style="western"><surname>Samson</surname><given-names>RA</given-names></name><name name-style="western"><surname>Houbraken</surname><given-names>J</given-names></name></person-group> (<year>2024a</year>) <article-title>A review of recently introduced <italic><tp:taxon-name><tp:taxon-name-part taxon-name-part-type="genus">Aspergillus</tp:taxon-name-part></tp:taxon-name></italic>, <italic><tp:taxon-name><tp:taxon-name-part taxon-name-part-type="genus">Penicillium</tp:taxon-name-part></tp:taxon-name></italic>, <italic><tp:taxon-name><tp:taxon-name-part taxon-name-part-type="genus">Talaromyces</tp:taxon-name-part></tp:taxon-name></italic> and other <tp:taxon-name><tp:taxon-name-part taxon-name-part-type="order">Eurotiales</tp:taxon-name-part></tp:taxon-name> species.</article-title><source>Studies in Mycology</source><volume>107</volume>: <fpage>1</fpage>–<lpage>66</lpage>. <ext-link xlink:href="10.3114/sim.2024.107.01" ext-link-type="doi" xlink:type="simple">https://doi.org/10.3114/sim.2024.107.01</ext-link></mixed-citation></ref></ref-list></tp:taxon-treatment>
