# Supplementary material for: ﻿Two new species of Penicillium and a new genus in Xylariomycetidae from the forest dump-sites in Chiang Mai, Thailand
Source: MycoKeys. 2025 Apr 29;116:275–301. doi: 10.3897/mycokeys.116.150635 (PMC12056519; doi:10.3897/mycokeys.116.150635)
Supplement: XML Treatment for Penicillium chiangmaiense [file mycokeys.116.150635-treatment2.xml]

<!DOCTYPE tp:taxon-treatment
  PUBLIC "-//TaxonX//DTD Taxonomic Treatment Publishing DTD v0 20100105//EN" "tax-treatment-NSO.dtd">
<tp:taxon-treatment xmlns:tp="http://www.plazi.org/taxpub"><tp:treatment-meta><kwd-group><label>Taxon classification</label><kwd>
                <named-content content-type="kingdom">Fungi</named-content>
              </kwd><kwd>
                <named-content content-type="order">Eurotiales</named-content>
              </kwd><kwd>
                <named-content content-type="family">Aspergillaceae</named-content>
              </kwd></kwd-group><mixed-citation publication-type="journal"><person-group><name><surname>Thitla</surname><given-names>Tanapol</given-names></name><name><surname>Monkai</surname><given-names>Jutamart</given-names></name><name><surname>Meng</surname><given-names>Weiqian</given-names></name><name><surname>Khuna</surname><given-names>Surapong</given-names></name><name><surname>Xie</surname><given-names>Ning</given-names></name><name><surname>Hongsanan</surname><given-names>Sinang</given-names></name><name><surname>Lumyong</surname><given-names>Saisamorn</given-names></name></person-group><article-title>﻿Two new species of <italic><tp:taxon-name><tp:taxon-name-part taxon-name-part-type="genus" reg="Penicillium">Penicillium</tp:taxon-name-part></tp:taxon-name></italic> and a new genus in <italic><tp:taxon-name><tp:taxon-name-part taxon-name-part-type="family">Xylariomycetidae</tp:taxon-name-part></tp:taxon-name></italic> from the forest dump-sites in Chiang Mai, Thailand</article-title><source>MycoKeys</source><day>29</day><month>04</month><year>2025</year><volume>116</volume><fpage>275</fpage><lpage>301</lpage><pub-id pub-id-type="doi">10.3897/mycokeys.116.150635</pub-id></mixed-citation></tp:treatment-meta><tp:nomenclature><label>﻿</label><tp:taxon-name>
              <object-id xmlns:xlink="http://www.w3.org/1999/xlink" content-type="arpha" xlink:type="simple">23201173-0C3E-5F03-8787-A42BD223E573</object-id>
              <tp:taxon-name-part taxon-name-part-type="genus" reg="Penicillium">Penicillium</tp:taxon-name-part>
              <tp:taxon-name-part taxon-name-part-type="species" reg="chiangmaiense">chiangmaiense</tp:taxon-name-part>
              <object-id xmlns:xlink="http://www.w3.org/1999/xlink" content-type="mycobank" xlink:type="simple">857424</object-id>
            </tp:taxon-name><tp:taxon-authority>Thitla, Monkai, Lumyong &amp; Hongsanan</tp:taxon-authority><tp:taxon-status xmlns:xlink="http://www.w3.org/1999/xlink" xlink:type="simple">sp. nov.</tp:taxon-status></tp:nomenclature><tp:treatment-sec sec-type="etymology" id="SECID0ESFBG"><title>Etymology.</title><p>The specific epithet “<italic>chiangmaiense</italic>” refers to the type locality “Chiang Mai Province, Thailand”.</p></tp:treatment-sec><tp:treatment-sec sec-type="Holotype" id="SECID0ECGBG"><title>Holotype.</title><p>Thailand • Chiang Mai Province, Mae Rim District, Mae Sa, on soil in the forest dump-sites, 27 June 2024, T. Thitla &amp; J. Monkai; VR005 (SZU25-006, holotype); ex-type living culture, <abbrev xmlns:xlink="http://www.w3.org/1999/xlink" content-type="institution" xlink:title="Culture Collection of Microbial Shenzhen University" id="ABBRID0EIGBG" xlink:type="simple">MBSZU</abbrev> 24-009, dried culture permanently preserved in a metabolically inactive state, SZU25-006.</p></tp:treatment-sec><tp:treatment-sec sec-type="Colony diam" id="SECID0ENGBG"><title>Colony diam.</title><p>(in mm) 7 days, 25 °C: <abbrev xmlns:xlink="http://www.w3.org/1999/xlink" xlink:title="creatine sucrose agar" id="ABBRID0ETGBG" xlink:type="simple">CREA</abbrev> 40–44, <abbrev xmlns:xlink="http://www.w3.org/1999/xlink" xlink:title="Czapek yeast autolysate agar" id="ABBRID0EXGBG" xlink:type="simple">CYA</abbrev> 50–52, <abbrev xmlns:xlink="http://www.w3.org/1999/xlink" xlink:title="Czapek yeast autolysate agar with 5% NaCl" id="ABBRID0E2GBG" xlink:type="simple">CYAS</abbrev> 35–38, <abbrev xmlns:xlink="http://www.w3.org/1999/xlink" xlink:title="Czapek’s agar" id="ABBRID0E6GBG" xlink:type="simple">CZ</abbrev> 48–49, <abbrev xmlns:xlink="http://www.w3.org/1999/xlink" xlink:title="Dichloran 18% glycerol agar" id="ABBRID0EDHBG" xlink:type="simple">DG18</abbrev> 34–39, <abbrev xmlns:xlink="http://www.w3.org/1999/xlink" xlink:title="malt extract agar" id="ABBRID0EHHBG" xlink:type="simple">MEA</abbrev> 47–51, <abbrev xmlns:xlink="http://www.w3.org/1999/xlink" xlink:title="Blakeslee’s Malt extract agar" id="ABBRID0ELHBG" xlink:type="simple">MEAbl</abbrev> 51–53, <abbrev xmlns:xlink="http://www.w3.org/1999/xlink" xlink:title="oatmeal agar" id="ABBRID0EPHBG" xlink:type="simple">OA</abbrev> 53–54, <abbrev xmlns:xlink="http://www.w3.org/1999/xlink" xlink:title="potato dextrose agar" id="ABBRID0ETHBG" xlink:type="simple">PDA</abbrev> 49–50 and <abbrev xmlns:xlink="http://www.w3.org/1999/xlink" xlink:title="yeast extract sucrose agar" id="ABBRID0EXHBG" xlink:type="simple">YES</abbrev> 32–38. 7 days, 30 °C: <abbrev xmlns:xlink="http://www.w3.org/1999/xlink" xlink:title="Czapek yeast autolysate agar" id="ABBRID0E2HBG" xlink:type="simple">CYA</abbrev> 59–61. 7 days, 37 °C: <abbrev xmlns:xlink="http://www.w3.org/1999/xlink" xlink:title="Czapek yeast autolysate agar" id="ABBRID0E6HBG" xlink:type="simple">CYA</abbrev> 55–56.</p></tp:treatment-sec><tp:treatment-sec sec-type="description" id="SECID0EDIBG"><title>Culture characteristics.</title><p>Colonies at 25 °C for 7 days on <abbrev xmlns:xlink="http://www.w3.org/1999/xlink" xlink:title="creatine sucrose agar" id="ABBRID0EJIBG" xlink:type="simple">CREA</abbrev> thin colonies; acid production absent (Fig. <xref ref-type="fig" rid="F6">6A</xref>). Colonies on <abbrev xmlns:xlink="http://www.w3.org/1999/xlink" xlink:title="Czapek yeast autolysate agar" id="ABBRID0ERIBG" xlink:type="simple">CYA</abbrev> and <abbrev xmlns:xlink="http://www.w3.org/1999/xlink" xlink:title="Czapek yeast autolysate agar with 5% NaCl" id="ABBRID0EVIBG" xlink:type="simple">CYAS</abbrev> wrinkled texture, velvety, circular, flat, entire margin; white mycelia; soluble pigment absent; reverse light brown (Fig. <xref ref-type="fig" rid="F6">6B, C</xref>). On <abbrev xmlns:xlink="http://www.w3.org/1999/xlink" xlink:title="Czapek’s agar" id="ABBRID0E4IBG" xlink:type="simple">CZ</abbrev>, thin colonies, circular, flat, filamentous margin; white mycelia; soluble pigment absent; reverse white (Fig. <xref ref-type="fig" rid="F6">6D</xref>). On <abbrev xmlns:xlink="http://www.w3.org/1999/xlink" xlink:title="Dichloran 18% glycerol agar" id="ABBRID0EFJBG" xlink:type="simple">DG18</abbrev>, wrinkled texture, velvety, circular, flat, entire margin; white mycelia; soluble pigment absent; reverse white to pale yellow (Fig. <xref ref-type="fig" rid="F6">6E</xref>). Colonies on <abbrev xmlns:xlink="http://www.w3.org/1999/xlink" xlink:title="malt extract agar" id="ABBRID0ENJBG" xlink:type="simple">MEA</abbrev> and <abbrev xmlns:xlink="http://www.w3.org/1999/xlink" xlink:title="Blakeslee’s Malt extract agar" id="ABBRID0ERJBG" xlink:type="simple">MEAbl</abbrev> smooth texture, circular, flat, entire margin; pale yellow at the centre, white at the margin; soluble pigment absent; reverse pale brown to white (Fig. <xref ref-type="fig" rid="F6">6F, G</xref>). On <abbrev xmlns:xlink="http://www.w3.org/1999/xlink" xlink:title="oatmeal agar" id="ABBRID0EZJBG" xlink:type="simple">OA</abbrev>, smooth textured, velvety, circular, flat, entire margin; white mycelia; soluble pigment absent; reverse light yellow to white (Fig. <xref ref-type="fig" rid="F6">6H</xref>). Colonies on <abbrev xmlns:xlink="http://www.w3.org/1999/xlink" xlink:title="potato dextrose agar" id="ABBRID0EBKBG" xlink:type="simple">PDA</abbrev> circular, flat, smooth texture, entire margin; white mycelia; soluble pigment absent; reverse white to light yellow (Fig. <xref ref-type="fig" rid="F6">6I</xref>). Colonies on <abbrev xmlns:xlink="http://www.w3.org/1999/xlink" xlink:title="yeast extract sucrose agar" id="ABBRID0EJKBG" xlink:type="simple">YES</abbrev> circular, flat, wrinkled texture, velvety, entire margin; white mycelia; soluble pigment absent; reverse brownish-yellow (Fig. <xref ref-type="fig" rid="F6">6J</xref>). Sporulation abundantly produces on <abbrev xmlns:xlink="http://www.w3.org/1999/xlink" xlink:title="Dichloran 18% glycerol agar" id="ABBRID0ERKBG" xlink:type="simple">DG18</abbrev>, <abbrev xmlns:xlink="http://www.w3.org/1999/xlink" xlink:title="malt extract agar" id="ABBRID0EVKBG" xlink:type="simple">MEA</abbrev> and <abbrev xmlns:xlink="http://www.w3.org/1999/xlink" xlink:title="Blakeslee’s Malt extract agar" id="ABBRID0EZKBG" xlink:type="simple">MEAbl</abbrev> media. Sclerotia produces <abbrev xmlns:xlink="http://www.w3.org/1999/xlink" xlink:title="malt extract agar" id="ABBRID0E4KBG" xlink:type="simple">MEA</abbrev>, <abbrev xmlns:xlink="http://www.w3.org/1999/xlink" xlink:title="Blakeslee’s Malt extract agar" id="ABBRID0EBLBG" xlink:type="simple">MEAbl</abbrev> and <abbrev xmlns:xlink="http://www.w3.org/1999/xlink" xlink:title="oatmeal agar" id="ABBRID0EFLBG" xlink:type="simple">OA</abbrev> (Fig. <xref ref-type="fig" rid="F6">6P</xref>).</p><fig id="F6" position="float" orientation="portrait"><object-id xmlns:xlink="http://www.w3.org/1999/xlink" content-type="doi" xlink:type="simple">10.3897/mycokeys.116.150635.figure6</object-id><object-id xmlns:xlink="http://www.w3.org/1999/xlink" content-type="arpha" xlink:type="simple">0ECDC30F-495C-5ED4-A700-421B51E8C42F</object-id><label>Figure 6.</label><caption><p><italic><tp:taxon-name><tp:taxon-name-part taxon-name-part-type="genus" reg="Penicillium">Penicillium</tp:taxon-name-part><tp:taxon-name-part taxon-name-part-type="species" reg="chiangmaiense">chiangmaiense</tp:taxon-name-part></tp:taxon-name></italic> (<abbrev xmlns:xlink="http://www.w3.org/1999/xlink" content-type="institution" xlink:title="Culture Collection of Microbial Shenzhen University" id="ABBRID0EAMBG" xlink:type="simple">MBSZU</abbrev> 24-009, ex-type living culture) <bold>A–J</bold> colonies at 25 °C for 7 days on <abbrev xmlns:xlink="http://www.w3.org/1999/xlink" xlink:title="creatine sucrose agar" id="ABBRID0EHMBG" xlink:type="simple">CREA</abbrev>, <abbrev xmlns:xlink="http://www.w3.org/1999/xlink" xlink:title="Czapek yeast autolysate agar" id="ABBRID0ELMBG" xlink:type="simple">CYA</abbrev>, <abbrev xmlns:xlink="http://www.w3.org/1999/xlink" xlink:title="Czapek yeast autolysate agar with 5% NaCl" id="ABBRID0EPMBG" xlink:type="simple">CYAS</abbrev>, <abbrev xmlns:xlink="http://www.w3.org/1999/xlink" xlink:title="Czapek’s agar" id="ABBRID0ETMBG" xlink:type="simple">CZ</abbrev>, <abbrev xmlns:xlink="http://www.w3.org/1999/xlink" xlink:title="Dichloran 18% glycerol agar" id="ABBRID0EXMBG" xlink:type="simple">DG18</abbrev>, <abbrev xmlns:xlink="http://www.w3.org/1999/xlink" xlink:title="malt extract agar" id="ABBRID0E2MBG" xlink:type="simple">MEA</abbrev>, <abbrev xmlns:xlink="http://www.w3.org/1999/xlink" xlink:title="Blakeslee’s Malt extract agar" id="ABBRID0E6MBG" xlink:type="simple">MEAbl</abbrev>, <abbrev xmlns:xlink="http://www.w3.org/1999/xlink" xlink:title="oatmeal agar" id="ABBRID0EDNBG" xlink:type="simple">OA</abbrev>, <abbrev xmlns:xlink="http://www.w3.org/1999/xlink" xlink:title="potato dextrose agar" id="ABBRID0EHNBG" xlink:type="simple">PDA</abbrev> and <abbrev xmlns:xlink="http://www.w3.org/1999/xlink" xlink:title="yeast extract sucrose agar" id="ABBRID0ELNBG" xlink:type="simple">YES</abbrev>, respectively <bold>K−N</bold> conidiophores, phialides and conidia <bold>O</bold> conidia <bold>P</bold> sclerotia produced on culture media. Scale bar: 2 cm (<bold>A–J</bold>); 10 µm (<bold>K–O</bold>); 100 µm (<bold>P</bold>).</p></caption><graphic xmlns:xlink="http://www.w3.org/1999/xlink" xlink:href="mycokeys-116-275-g006.jpg" position="float" orientation="portrait" xlink:type="simple" id="oo_1318658.jpg"><uri content-type="original_file" xlink:type="simple">https://binary.pensoft.net/fig/1318658</uri></graphic></fig></tp:treatment-sec><tp:treatment-sec sec-type="Micromorphology" id="SECID0EAOBG"><title>Micromorphology.</title><p>Conidiophores monoverticillate, sometimes divaricate. Stipes hyaline, smooth–walled, 80–270 × 2–3 µm (Fig. <xref ref-type="fig" rid="F6">6K–N</xref>). Phialides terminal, ampulliform, hyaline, smooth–walled 6–17 × 2–3.5 µm (Fig. <xref ref-type="fig" rid="F6">6K–N</xref>). Conidia globose to subglobose, 2–4 µm diam., smooth, hyaline (Fig. <xref ref-type="fig" rid="F6">6K–O</xref>). Sclerotia pale brown to brown, globose to irregular, 180–260 µm diam. (Fig. <xref ref-type="fig" rid="F6">6P</xref>). Sexual morph absent.</p></tp:treatment-sec><tp:treatment-sec sec-type="Additional strain examined" id="SECID0EWOBG"><title>Additional strain examined.</title><p>Thailand • Chiang Mai Province, Mae Rim District, Mae Sa, on soil in the forest dump-sites, 27 June 2024, T. Thitla &amp; J. Monkai; CMUVR005-2; living culture, <abbrev xmlns:xlink="http://www.w3.org/1999/xlink" content-type="institution" xlink:title="Culture Collection of Microbial Shenzhen University" id="ABBRID0E3OBG" xlink:type="simple">MBSZU</abbrev> 24-010, dried culture permanently preserved in a metabolically inactive state, CMUVR005-2.</p></tp:treatment-sec><tp:treatment-sec sec-type="habitat" id="SECID0EBPBG"><title>Habitat and distribution.</title><p>Soil; only known from Chiang Mai Province, Thailand.</p></tp:treatment-sec><tp:treatment-sec sec-type="notes" id="SECID0EGPBG"><title>Notes.</title><p><tp:taxon-name><tp:taxon-name-part taxon-name-part-type="genus" reg="Penicillium">Penicillium</tp:taxon-name-part><tp:taxon-name-part taxon-name-part-type="infraspecific-rank">section</tp:taxon-name-part><tp:taxon-name-part taxon-name-part-type="section" reg="Lanata">Lanata</tp:taxon-name-part></tp:taxon-name>-<tp:taxon-name><tp:taxon-name-part taxon-name-part-type="genus" reg="Penicillium"/><tp:taxon-name-part taxon-name-part-type="section" reg="Divaricata">Divaricata</tp:taxon-name-part></tp:taxon-name> was established by <xref ref-type="bibr" rid="B71">Thom (1930)</xref> to include species with biverticillate conidiophores, which usually contain a main conidiophore axis and metulae that diverge (referred to as divaricate conidiophores), as well as broadly spreading colonies (<xref ref-type="bibr" rid="B21">Houbraken and Samson 2011</xref>; <xref ref-type="bibr" rid="B46">Pangging et al. 2021</xref>). Species within this section have been isolated from various sources, including soil, air, fluvial sediments and plants (<xref ref-type="bibr" rid="B42">Nóbrega et al. 2024</xref>). Currently, the section is divided into five series: <italic><tp:taxon-name><tp:taxon-name-part taxon-name-part-type="genus" reg="Penicillium"/><tp:taxon-name-part taxon-name-part-type="series" reg="Dalearum">Dalearum</tp:taxon-name-part></tp:taxon-name></italic>, <italic><tp:taxon-name><tp:taxon-name-part taxon-name-part-type="genus" reg="Penicillium"/><tp:taxon-name-part taxon-name-part-type="series" reg="Janthinella">Janthinella</tp:taxon-name-part></tp:taxon-name></italic>, <italic><tp:taxon-name><tp:taxon-name-part taxon-name-part-type="genus" reg="Penicillium"/><tp:taxon-name-part taxon-name-part-type="series" reg="Oxalica">Oxalica</tp:taxon-name-part></tp:taxon-name></italic>, <italic><tp:taxon-name><tp:taxon-name-part taxon-name-part-type="genus" reg="Penicillium"/><tp:taxon-name-part taxon-name-part-type="series" reg="Rolfsiorum">Rolfsiorum</tp:taxon-name-part></tp:taxon-name></italic> and <italic><tp:taxon-name><tp:taxon-name-part taxon-name-part-type="genus" reg="Penicillium"/><tp:taxon-name-part taxon-name-part-type="series" reg="Simplicissima">Simplicissima</tp:taxon-name-part></tp:taxon-name></italic> (<xref ref-type="bibr" rid="B3">Ansari et al. 2023</xref>; <xref ref-type="bibr" rid="B82">Visagie et al. 2024a</xref>).</p><p><italic><tp:taxon-name><tp:taxon-name-part taxon-name-part-type="genus" reg="Penicillium">Penicillium</tp:taxon-name-part><tp:taxon-name-part taxon-name-part-type="species" reg="chiangmaiense">chiangmaiense</tp:taxon-name-part></tp:taxon-name></italic> is classified within section <tp:taxon-name><tp:taxon-name-part taxon-name-part-type="genus" reg="Penicillium"/><tp:taxon-name-part taxon-name-part-type="section" reg="Lanata">Lanata</tp:taxon-name-part></tp:taxon-name>-<tp:taxon-name><tp:taxon-name-part taxon-name-part-type="genus" reg="Penicillium"/><tp:taxon-name-part taxon-name-part-type="section" reg="Divaricata">Divaricata</tp:taxon-name-part></tp:taxon-name>, series <italic><tp:taxon-name><tp:taxon-name-part taxon-name-part-type="series" reg="Janthinella">Janthinella</tp:taxon-name-part></tp:taxon-name></italic>. In the phylogenetic tree (Fig. <xref ref-type="fig" rid="F3">3</xref>), the new species is closely related to <italic><tp:taxon-name><tp:taxon-name-part taxon-name-part-type="genus" reg="Penicillium">P.</tp:taxon-name-part><tp:taxon-name-part taxon-name-part-type="species" reg="brefeldianum">brefeldianum</tp:taxon-name-part></tp:taxon-name></italic>, <italic><tp:taxon-name><tp:taxon-name-part taxon-name-part-type="genus" reg="Penicillium">P.</tp:taxon-name-part><tp:taxon-name-part taxon-name-part-type="species" reg="limosum">limosum</tp:taxon-name-part></tp:taxon-name></italic> and <italic><tp:taxon-name><tp:taxon-name-part taxon-name-part-type="genus" reg="Penicillium">P.</tp:taxon-name-part><tp:taxon-name-part taxon-name-part-type="species" reg="michoacanense">michoacanense</tp:taxon-name-part></tp:taxon-name></italic>. However, <italic><tp:taxon-name><tp:taxon-name-part taxon-name-part-type="genus" reg="Penicillium">P.</tp:taxon-name-part><tp:taxon-name-part taxon-name-part-type="species" reg="brefeldianum">brefeldianum</tp:taxon-name-part></tp:taxon-name></italic> produces sexual structures on cornmeal agar and <italic><tp:taxon-name><tp:taxon-name-part taxon-name-part-type="genus" reg="Penicillium">P.</tp:taxon-name-part><tp:taxon-name-part taxon-name-part-type="species" reg="limosum">limosum</tp:taxon-name-part></tp:taxon-name></italic> produces on <abbrev xmlns:xlink="http://www.w3.org/1999/xlink" xlink:title="Czapek’s agar" id="ABBRID0EMUBG" xlink:type="simple">CZ</abbrev>, <abbrev xmlns:xlink="http://www.w3.org/1999/xlink" xlink:title="malt extract agar" id="ABBRID0EQUBG" xlink:type="simple">MEA</abbrev> and <abbrev xmlns:xlink="http://www.w3.org/1999/xlink" xlink:title="oatmeal agar" id="ABBRID0EUUBG" xlink:type="simple">OA</abbrev>, while <italic><tp:taxon-name><tp:taxon-name-part taxon-name-part-type="genus" reg="Penicillium">P.</tp:taxon-name-part><tp:taxon-name-part taxon-name-part-type="species" reg="chiangmaiense">chiangmaiense</tp:taxon-name-part></tp:taxon-name></italic> does not exhibit any sexual features (<xref ref-type="bibr" rid="B11">Dodge 1933</xref>; <xref ref-type="bibr" rid="B74">Ueda 1995</xref>). Furthermore, the growth rate of <italic><tp:taxon-name><tp:taxon-name-part taxon-name-part-type="genus" reg="Penicillium">P.</tp:taxon-name-part><tp:taxon-name-part taxon-name-part-type="species" reg="limosum">limosum</tp:taxon-name-part></tp:taxon-name></italic> on <abbrev xmlns:xlink="http://www.w3.org/1999/xlink" xlink:title="malt extract agar" id="ABBRID0EWVBG" xlink:type="simple">MEA</abbrev> (42 mm in 14 days) was slower than that of <italic><tp:taxon-name><tp:taxon-name-part taxon-name-part-type="genus" reg="Penicillium">P.</tp:taxon-name-part><tp:taxon-name-part taxon-name-part-type="species" reg="chiangmaiense">chiangmaiense</tp:taxon-name-part></tp:taxon-name></italic> (47–51 mm in 7 days) (<xref ref-type="bibr" rid="B74">Ueda 1995</xref>). In the case of <italic><tp:taxon-name><tp:taxon-name-part taxon-name-part-type="genus" reg="Penicillium">P.</tp:taxon-name-part><tp:taxon-name-part taxon-name-part-type="species" reg="michoacanense">michoacanense</tp:taxon-name-part></tp:taxon-name></italic>, the stipes (15–60 × 1–1.5 µm) and phialides (4–5 × 1.5 µm) were shorter than those of <italic><tp:taxon-name><tp:taxon-name-part taxon-name-part-type="genus" reg="Penicillium">P.</tp:taxon-name-part><tp:taxon-name-part taxon-name-part-type="species" reg="chiangmaiense">chiangmaiense</tp:taxon-name-part></tp:taxon-name></italic> (stipes 80–270 × 2–3 µm; phialides 6–17 × 2–3.5 µm) (<xref ref-type="bibr" rid="B55">Rodríguez-Andrade et al. 2021</xref>). Moreover, <italic><tp:taxon-name><tp:taxon-name-part taxon-name-part-type="genus" reg="Penicillium">P.</tp:taxon-name-part><tp:taxon-name-part taxon-name-part-type="species" reg="michoacanense">michoacanense</tp:taxon-name-part></tp:taxon-name></italic> produced weak acid on <abbrev xmlns:xlink="http://www.w3.org/1999/xlink" xlink:title="creatine sucrose agar" id="ABBRID0EOXBG" xlink:type="simple">CREA</abbrev>, while <italic><tp:taxon-name><tp:taxon-name-part taxon-name-part-type="genus" reg="Penicillium">P.</tp:taxon-name-part><tp:taxon-name-part taxon-name-part-type="species" reg="chiangmaiense">chiangmaiense</tp:taxon-name-part></tp:taxon-name></italic> does not produce it (<xref ref-type="bibr" rid="B55">Rodríguez-Andrade et al. 2021</xref>). Additionally, the pairwise nucleotide comparison of <italic><tp:taxon-name><tp:taxon-name-part taxon-name-part-type="genus" reg="Penicillium">P.</tp:taxon-name-part><tp:taxon-name-part taxon-name-part-type="species" reg="chiangmaiense">chiangmaiense</tp:taxon-name-part></tp:taxon-name></italic> with related species revealed significant differences. The comparison of <italic><tp:taxon-name><tp:taxon-name-part taxon-name-part-type="genus" reg="Penicillium">P.</tp:taxon-name-part><tp:taxon-name-part taxon-name-part-type="species" reg="chiangmaiense">chiangmaiense</tp:taxon-name-part></tp:taxon-name></italic> to <italic><tp:taxon-name><tp:taxon-name-part taxon-name-part-type="genus" reg="Penicillium">P.</tp:taxon-name-part><tp:taxon-name-part taxon-name-part-type="species" reg="brefeldianum">brefeldianum</tp:taxon-name-part></tp:taxon-name></italic> showed 0.90% (5/556 bp) difference in <abbrev xmlns:xlink="http://www.w3.org/1999/xlink" xlink:title="Internal Transcribed Spacer region of the rRNA" id="ABBRID0ECZBG" xlink:type="simple">ITS</abbrev>, 4.73% (21/444 bp) in <italic><abbrev xmlns:xlink="http://www.w3.org/1999/xlink" xlink:title="beta-tubulin gene" id="ABBRID0EHZBG" xlink:type="simple">TUB</abbrev></italic>, 4.28% (24/561 bp) in <italic>CAM</italic> and 1.46% (11/755 bp) in <italic><abbrev xmlns:xlink="http://www.w3.org/1999/xlink" xlink:title="RNA polymerase II second largest subunit genes" id="ABBRID0EXZBG" xlink:type="simple">RPB2</abbrev></italic>, including gaps. Differences in <italic><tp:taxon-name><tp:taxon-name-part taxon-name-part-type="genus" reg="Penicillium">P.</tp:taxon-name-part><tp:taxon-name-part taxon-name-part-type="species" reg="chiangmaiense">chiangmaiense</tp:taxon-name-part></tp:taxon-name></italic> and <italic><tp:taxon-name><tp:taxon-name-part taxon-name-part-type="genus" reg="Penicillium">P.</tp:taxon-name-part><tp:taxon-name-part taxon-name-part-type="species" reg="limosum">limosum</tp:taxon-name-part></tp:taxon-name></italic> were 1.09% (6/548 bp) in <abbrev xmlns:xlink="http://www.w3.org/1999/xlink" xlink:title="Internal Transcribed Spacer region of the rRNA" id="ABBRID0ER1BG" xlink:type="simple">ITS</abbrev>, 5.00% (22/440 bp) in <italic><abbrev xmlns:xlink="http://www.w3.org/1999/xlink" xlink:title="beta-tubulin gene" id="ABBRID0EW1BG" xlink:type="simple">TUB</abbrev></italic>, 6.28% (35/557 bp) in <italic>CAM</italic> and 0.93% (7/755 bp) in <italic><abbrev xmlns:xlink="http://www.w3.org/1999/xlink" xlink:title="RNA polymerase II second largest subunit genes" id="ABBRID0EG2BG" xlink:type="simple">RPB2</abbrev></italic>, including gaps. In comparison between <italic><tp:taxon-name><tp:taxon-name-part taxon-name-part-type="genus" reg="Penicillium">P.</tp:taxon-name-part><tp:taxon-name-part taxon-name-part-type="species" reg="chiangmaiense">chiangmaiense</tp:taxon-name-part></tp:taxon-name></italic> and <italic><tp:taxon-name><tp:taxon-name-part taxon-name-part-type="genus" reg="Penicillium">P.</tp:taxon-name-part><tp:taxon-name-part taxon-name-part-type="species" reg="michoacanense">michoacanense</tp:taxon-name-part></tp:taxon-name></italic>, the differences were 0.73% (4/548 bp) in <abbrev xmlns:xlink="http://www.w3.org/1999/xlink" xlink:title="Internal Transcribed Spacer region of the rRNA" id="ABBRID0EA3BG" xlink:type="simple">ITS</abbrev>, 2.84% (11/388 bp) in <italic><abbrev xmlns:xlink="http://www.w3.org/1999/xlink" xlink:title="beta-tubulin gene" id="ABBRID0EF3BG" xlink:type="simple">TUB</abbrev></italic>, 8.35% (34/407 bp) in <italic>CAM</italic> and 1.61% (12/745 bp) in <italic><abbrev xmlns:xlink="http://www.w3.org/1999/xlink" xlink:title="RNA polymerase II second largest subunit genes" id="ABBRID0EV3BG" xlink:type="simple">RPB2</abbrev></italic>, including gaps.</p></tp:treatment-sec><tp:treatment-sec><!--Section generated to contain objects referenced in tp:taxon-treatment.--><fig id="F3" position="float" orientation="portrait"><object-id xmlns:xlink="http://www.w3.org/1999/xlink" content-type="doi" xlink:type="simple">10.3897/mycokeys.116.150635.figure3</object-id><object-id xmlns:xlink="http://www.w3.org/1999/xlink" content-type="arpha" xlink:type="simple">ADE7C9AA-6310-5B0A-8877-391F54B79909</object-id><label>Figure 3.</label><caption><p>Phylogram generated from Maximum Likelihood analysis of 111 specimens belonging to the genus <tp:taxon-name><tp:taxon-name-part taxon-name-part-type="genus" reg="Penicillium">Penicillium</tp:taxon-name-part><tp:taxon-name-part taxon-name-part-type="infraspecific-rank">section</tp:taxon-name-part><tp:taxon-name-part taxon-name-part-type="section" reg="Lanata">Lanata</tp:taxon-name-part></tp:taxon-name>-<tp:taxon-name><tp:taxon-name-part taxon-name-part-type="genus" reg="Penicillium"/><tp:taxon-name-part taxon-name-part-type="section" reg="Divaricata">Divaricata</tp:taxon-name-part></tp:taxon-name> using the combined <abbrev xmlns:xlink="http://www.w3.org/1999/xlink" xlink:title="Internal Transcribed Spacer region of the rRNA" id="ABBRID0E3FAG" xlink:type="simple">ITS</abbrev>, <italic><abbrev xmlns:xlink="http://www.w3.org/1999/xlink" xlink:title="beta-tubulin gene" id="ABBRID0EBGAG" xlink:type="simple">TUB</abbrev></italic>, <italic>CAM</italic> and <italic><abbrev xmlns:xlink="http://www.w3.org/1999/xlink" xlink:title="RNA polymerase II second largest subunit genes" id="ABBRID0ERGAG" xlink:type="simple">RPB2</abbrev></italic> genes. <italic><tp:taxon-name><tp:taxon-name-part taxon-name-part-type="genus" reg="Penicillium">Penicillium</tp:taxon-name-part><tp:taxon-name-part taxon-name-part-type="species" reg="alogum">alogum</tp:taxon-name-part></tp:taxon-name></italic> CBS 140996 and <italic><tp:taxon-name><tp:taxon-name-part taxon-name-part-type="genus" reg="Penicillium">P.</tp:taxon-name-part><tp:taxon-name-part taxon-name-part-type="species" reg="stolkiae">stolkiae</tp:taxon-name-part></tp:taxon-name></italic> CBS 315.67 were used as the outgroup. The numbers above branches show bootstrap percentages (left) and Bayesian Posterior Probabilities (right). Bootstrap values ≥ 75% and Bayesian Posterior Probabilities ≥ 0.95 are shown. The scale bar reflects the estimated number of nucleotide substitutions per site. The fungal strains in this study are red. Type species are bold.</p></caption><graphic xmlns:xlink="http://www.w3.org/1999/xlink" xlink:href="mycokeys-116-275-g003.jpg" position="float" orientation="portrait" xlink:type="simple" id="oo_1318655.jpg"><uri content-type="original_file" xlink:type="simple">https://binary.pensoft.net/fig/1318655</uri></graphic></fig></tp:treatment-sec><ref-list><ref id="B71"><mixed-citation xmlns:xlink="http://www.w3.org/1999/xlink" xlink:type="simple"><person-group><name name-style="western"><surname>Thom</surname><given-names>C</given-names></name></person-group> (<year>1930</year>) The Penicillia. The Williams &amp; Wilkins Company, Baltimore.</mixed-citation></ref><ref id="B21"><mixed-citation xmlns:xlink="http://www.w3.org/1999/xlink" xlink:type="simple"><person-group><name name-style="western"><surname>Houbraken</surname><given-names>J</given-names></name><name name-style="western"><surname>Samson</surname><given-names>RA</given-names></name></person-group> (<year>2011</year>) <article-title>Phylogeny of <italic><tp:taxon-name><tp:taxon-name-part taxon-name-part-type="genus">Penicillium</tp:taxon-name-part></tp:taxon-name></italic> and the segregation of <tp:taxon-name><tp:taxon-name-part taxon-name-part-type="family">Trichocomaceae</tp:taxon-name-part></tp:taxon-name> into three families.</article-title><source>Studies in Mycology</source><volume>70</volume>(<issue>1</issue>): <fpage>1</fpage>–<lpage>51</lpage>. <ext-link xlink:href="10.3114/sim.2011.70.01" ext-link-type="doi" xlink:type="simple">https://doi.org/10.3114/sim.2011.70.01</ext-link></mixed-citation></ref><ref id="B46"><mixed-citation xmlns:xlink="http://www.w3.org/1999/xlink" xlink:type="simple"><person-group><name name-style="western"><surname>Pangging</surname><given-names>M</given-names></name><name name-style="western"><surname>Nguyen</surname><given-names>TTT</given-names></name><name name-style="western"><surname>Lee</surname><given-names>HB</given-names></name></person-group> (<year>2021</year>) <article-title>Seven new records of <tp:taxon-name><tp:taxon-name-part taxon-name-part-type="genus">Penicillium</tp:taxon-name-part></tp:taxon-name> species belonging to section <tp:taxon-name><tp:taxon-name-part taxon-name-part-type="genus"/><tp:taxon-name-part taxon-name-part-type="section">Lanata</tp:taxon-name-part></tp:taxon-name>-<italic><tp:taxon-name><tp:taxon-name-part taxon-name-part-type="genus"/><tp:taxon-name-part taxon-name-part-type="section">Divaricata</tp:taxon-name-part></tp:taxon-name></italic> in Korea.</article-title><source>Mycobiology</source><volume>49</volume>: <fpage>363</fpage>–<lpage>375</lpage>. <ext-link xlink:href="10.1080/12298093.2021.1952814" ext-link-type="doi" xlink:type="simple">https://doi.org/10.1080/12298093.2021.1952814</ext-link></mixed-citation></ref><ref id="B42"><mixed-citation xmlns:xlink="http://www.w3.org/1999/xlink" xlink:type="simple"><person-group><name name-style="western"><surname>Nóbrega</surname><given-names>JP</given-names></name><name name-style="western"><surname>do Nascimento Barbosa</surname><given-names>R</given-names></name><name name-style="western"><surname>Lima</surname><given-names>JMdS</given-names></name><name name-style="western"><surname>Bento</surname><given-names>DdM</given-names></name><name name-style="western"><surname>de Souza-Motta</surname><given-names>CM</given-names></name><name name-style="western"><surname>Melo</surname><given-names>RFR</given-names></name></person-group> (<year>2024</year>) Six new <tp:taxon-name><tp:taxon-name-part taxon-name-part-type="genus">Penicillium</tp:taxon-name-part></tp:taxon-name> species in the section <tp:taxon-name><tp:taxon-name-part taxon-name-part-type="genus"/><tp:taxon-name-part taxon-name-part-type="section">Lanata</tp:taxon-name-part></tp:taxon-name>-<tp:taxon-name><tp:taxon-name-part taxon-name-part-type="genus"/><tp:taxon-name-part taxon-name-part-type="section">Divaricata</tp:taxon-name-part></tp:taxon-name> from a cave in Amazon rainforest, Brazil. Mycological Progress 23: 71. <ext-link xlink:href="10.1007/s11557-024-02007-6" ext-link-type="doi" xlink:type="simple">https://doi.org/10.1007/s11557-024-02007-6</ext-link></mixed-citation></ref><ref id="B3"><mixed-citation xmlns:xlink="http://www.w3.org/1999/xlink" xlink:type="simple"><person-group><name name-style="western"><surname>Ansari</surname><given-names>L</given-names></name><name name-style="western"><surname>Asgari</surname><given-names>B</given-names></name><name name-style="western"><surname>Zare</surname><given-names>R</given-names></name><name name-style="western"><surname>Zamanizadeh</surname><given-names>HR</given-names></name></person-group> (<year>2023</year>) <italic><tp:taxon-name><tp:taxon-name-part taxon-name-part-type="genus">Penicillium</tp:taxon-name-part><tp:taxon-name-part taxon-name-part-type="species">rhizophilum</tp:taxon-name-part></tp:taxon-name></italic>, a novel species in the section <tp:taxon-name><tp:taxon-name-part taxon-name-part-type="genus"/><tp:taxon-name-part taxon-name-part-type="section">Exilicaulis</tp:taxon-name-part></tp:taxon-name> isolated from the rhizosphere of sugarcane in Southwest Iran. International Journal of Systematic and Evolutionary Microbiology 73(9). <ext-link xlink:href="10.1099/ijsem.0.006028" ext-link-type="doi" xlink:type="simple">https://doi.org/10.1099/ijsem.0.006028</ext-link></mixed-citation></ref><ref id="B82"><mixed-citation xmlns:xlink="http://www.w3.org/1999/xlink" xlink:type="simple"><person-group><name name-style="western"><surname>Visagie</surname><given-names>CM</given-names></name><name name-style="western"><surname>Yilmaz</surname><given-names>N</given-names></name><name name-style="western"><surname>Kocsubé</surname><given-names>S</given-names></name><name name-style="western"><surname>Frisvad</surname><given-names>JC</given-names></name><name name-style="western"><surname>Hubka</surname><given-names>V</given-names></name><name name-style="western"><surname>Samson</surname><given-names>RA</given-names></name><name name-style="western"><surname>Houbraken</surname><given-names>J</given-names></name></person-group> (<year>2024a</year>) <article-title>A review of recently introduced <italic><tp:taxon-name><tp:taxon-name-part taxon-name-part-type="genus">Aspergillus</tp:taxon-name-part></tp:taxon-name></italic>, <italic><tp:taxon-name><tp:taxon-name-part taxon-name-part-type="genus">Penicillium</tp:taxon-name-part></tp:taxon-name></italic>, <italic><tp:taxon-name><tp:taxon-name-part taxon-name-part-type="genus">Talaromyces</tp:taxon-name-part></tp:taxon-name></italic> and other <tp:taxon-name><tp:taxon-name-part taxon-name-part-type="order">Eurotiales</tp:taxon-name-part></tp:taxon-name> species.</article-title><source>Studies in Mycology</source><volume>107</volume>: <fpage>1</fpage>–<lpage>66</lpage>. <ext-link xlink:href="10.3114/sim.2024.107.01" ext-link-type="doi" xlink:type="simple">https://doi.org/10.3114/sim.2024.107.01</ext-link></mixed-citation></ref><ref id="B11"><mixed-citation xmlns:xlink="http://www.w3.org/1999/xlink" xlink:type="simple"><person-group><name name-style="western"><surname>Dodge</surname><given-names>BO</given-names></name></person-group> (<year>1933</year>) The perithecium and ascus of <italic><tp:taxon-name><tp:taxon-name-part taxon-name-part-type="genus">Penicillium.</tp:taxon-name-part></tp:taxon-name></italic> Mycologia 25: 90–104. <ext-link xlink:href="10.1080/00275514.1933.12020653" ext-link-type="doi" xlink:type="simple">https://doi.org/10.1080/00275514.1933.12020653</ext-link></mixed-citation></ref><ref id="B74"><mixed-citation xmlns:xlink="http://www.w3.org/1999/xlink" xlink:type="simple"><person-group><name name-style="western"><surname>Ueda</surname><given-names>SA</given-names></name></person-group> (<year>1995</year>) <article-title>New species of <italic><tp:taxon-name><tp:taxon-name-part taxon-name-part-type="genus">Eupenicillium</tp:taxon-name-part></tp:taxon-name></italic> from marine sediment.</article-title><source>Mycoscience</source><volume>36</volume>: <fpage>451</fpage>–<lpage>454</lpage>. <ext-link xlink:href="10.1007/BF02268631" ext-link-type="doi" xlink:type="simple">https://doi.org/10.1007/BF02268631</ext-link></mixed-citation></ref><ref id="B55"><mixed-citation xmlns:xlink="http://www.w3.org/1999/xlink" xlink:type="simple"><person-group><name name-style="western"><surname>Rodríguez-Andrade</surname><given-names>E</given-names></name><name name-style="western"><surname>Stchigel</surname><given-names>AM</given-names></name><name name-style="western"><surname>Cano-Lira</surname><given-names>JF</given-names></name></person-group> (<year>2021</year>) New xerophilic species of <italic><tp:taxon-name><tp:taxon-name-part taxon-name-part-type="genus">Penicillium</tp:taxon-name-part></tp:taxon-name></italic> from soil. Journal of <tp:taxon-name><tp:taxon-name-part taxon-name-part-type="kingdom">Fungi</tp:taxon-name-part></tp:taxon-name> (Basel, Switzerland) 7: 126. <ext-link xlink:href="10.3390/jof7020126" ext-link-type="doi" xlink:type="simple">https://doi.org/10.3390/jof7020126</ext-link></mixed-citation></ref></ref-list></tp:taxon-treatment>
