# Supplementary material for: ﻿Two new species of Penicillium and a new genus in Xylariomycetidae from the forest dump-sites in Chiang Mai, Thailand
Source: MycoKeys. 2025 Apr 29;116:275–301. doi: 10.3897/mycokeys.116.150635 (PMC12056519; doi:10.3897/mycokeys.116.150635)
Supplement: XML Treatment for Pseudoleptodontidium [file mycokeys.116.150635-treatment3.xml]

<!DOCTYPE tp:taxon-treatment
  PUBLIC "-//TaxonX//DTD Taxonomic Treatment Publishing DTD v0 20100105//EN" "tax-treatment-NSO.dtd">
<tp:taxon-treatment xmlns:tp="http://www.plazi.org/taxpub"><tp:treatment-meta><kwd-group><label>Taxon classification</label><kwd>
                <named-content content-type="kingdom">Fungi</named-content>
              </kwd><kwd>
                <named-content content-type="order">Eurotiales</named-content>
              </kwd><kwd>
                <named-content content-type="family">Aspergillaceae</named-content>
              </kwd></kwd-group><mixed-citation publication-type="journal"><person-group><name><surname>Thitla</surname><given-names>Tanapol</given-names></name><name><surname>Monkai</surname><given-names>Jutamart</given-names></name><name><surname>Meng</surname><given-names>Weiqian</given-names></name><name><surname>Khuna</surname><given-names>Surapong</given-names></name><name><surname>Xie</surname><given-names>Ning</given-names></name><name><surname>Hongsanan</surname><given-names>Sinang</given-names></name><name><surname>Lumyong</surname><given-names>Saisamorn</given-names></name></person-group><article-title>﻿Two new species of <italic><tp:taxon-name><tp:taxon-name-part taxon-name-part-type="genus" reg="Penicillium">Penicillium</tp:taxon-name-part></tp:taxon-name></italic> and a new genus in <italic><tp:taxon-name><tp:taxon-name-part taxon-name-part-type="family">Xylariomycetidae</tp:taxon-name-part></tp:taxon-name></italic> from the forest dump-sites in Chiang Mai, Thailand</article-title><source>MycoKeys</source><day>29</day><month>04</month><year>2025</year><volume>116</volume><fpage>275</fpage><lpage>301</lpage><pub-id pub-id-type="doi">10.3897/mycokeys.116.150635</pub-id></mixed-citation></tp:treatment-meta><tp:nomenclature><label>﻿</label><tp:taxon-name>
              <object-id xmlns:xlink="http://www.w3.org/1999/xlink" content-type="arpha" xlink:type="simple">3F286329-65F9-54EA-8613-7D59A9B3CE19</object-id>
              <tp:taxon-name-part taxon-name-part-type="genus" reg="Pseudoleptodontidium">Pseudoleptodontidium</tp:taxon-name-part>
              <object-id xmlns:xlink="http://www.w3.org/1999/xlink" content-type="mycobank" xlink:type="simple">857466</object-id>
            </tp:taxon-name><tp:taxon-authority>Thitla, Monkai, Lumyong &amp; Hongsanan</tp:taxon-authority><tp:taxon-status xmlns:xlink="http://www.w3.org/1999/xlink" xlink:type="simple">gen. nov.</tp:taxon-status></tp:nomenclature><tp:treatment-sec sec-type="etymology" id="SECID0E54BG"><title>Etymology.</title><p>The name refers to its morphological similarity to <italic>Leptodontidium</italic>.</p></tp:treatment-sec><tp:treatment-sec sec-type="Classification" id="SECID0EL5BG"><title>Classification.</title><p><tp:taxon-name><tp:taxon-name-part taxon-name-part-type="class">Sordariomycetes</tp:taxon-name-part></tp:taxon-name>, <tp:taxon-name><tp:taxon-name-part taxon-name-part-type="family">Xylariomycetidae</tp:taxon-name-part></tp:taxon-name>, <tp:taxon-name><tp:taxon-name-part taxon-name-part-type="order">Amphisphaeriales</tp:taxon-name-part></tp:taxon-name>, <italic>incertae sedis</italic>.</p><p>Asexual morph: Mycelium composed of hyaline to black, thin- to thick-walled, smooth, branched, septate. Conidiophores arising from hyphae, solitary, erect, cylindrical, pale brown to dark brown, thick-walled, occasionally roughened on lower part, septate. Conidiogenous cells terminal and intercalary on conidiophores, occasionally lateral on hyphae, obclavate, sympodially proliferate, denticulate, hyaline to pale brown, smooth, septate. Conidia hyaline, smooth, aseptate, subglobose to ellipsoidal, slightly curved. Chlamydospores solitary, terminal on hyphae, medium brown to dark brown, smooth, thick-walled, aseptate, subglobose. Sexual morph: absent.</p></tp:treatment-sec><tp:treatment-sec sec-type="type species" id="SECID0EE6BG"><title>Type species.</title><p><italic><tp:taxon-name><tp:taxon-name-part taxon-name-part-type="genus" reg="Pseudoleptodontidium">Pseudoleptodontidium</tp:taxon-name-part><tp:taxon-name-part taxon-name-part-type="species" reg="chiangmaiense">chiangmaiense</tp:taxon-name-part></tp:taxon-name></italic> Thitla, Monkai, Lumyong &amp; Hongsanan, sp. nov.</p></tp:treatment-sec><tp:treatment-sec sec-type="notes" id="SECID0EV6BG"><title>Notes.</title><p><xref ref-type="bibr" rid="B19">Hernández-Restrepo et al. (2017)</xref> established <italic><tp:taxon-name><tp:taxon-name-part taxon-name-part-type="genus" reg="Leptodontidium">Leptodontidium</tp:taxon-name-part></tp:taxon-name></italic> in <tp:taxon-name><tp:taxon-name-part taxon-name-part-type="family">Leptodontidiaceae</tp:taxon-name-part></tp:taxon-name> (<tp:taxon-name><tp:taxon-name-part taxon-name-part-type="order">Helotiales</tp:taxon-name-part></tp:taxon-name>, <tp:taxon-name><tp:taxon-name-part taxon-name-part-type="class">Leotiomycetes</tp:taxon-name-part></tp:taxon-name>), characterised by erect conidiophores and conidiogenous cells with a long rachis bearing denticles, as well as the presence of a <italic><tp:taxon-name><tp:taxon-name-part taxon-name-part-type="genus" reg="Beauveria">Beauveria</tp:taxon-name-part></tp:taxon-name></italic>-like synasexual morph. <italic><tp:taxon-name><tp:taxon-name-part taxon-name-part-type="genus" reg="Neoleptodontidium">Neoleptodontidium</tp:taxon-name-part></tp:taxon-name></italic> was introduced by <xref ref-type="bibr" rid="B8">Crous et al. (2023)</xref> due to its morphological resemblance to <italic><tp:taxon-name><tp:taxon-name-part taxon-name-part-type="genus" reg="Leptodontidium">Leptodontidium</tp:taxon-name-part></tp:taxon-name></italic>, but it differs in having minute, terminal and lateral exophiala-like phialides. Based on <abbrev xmlns:xlink="http://www.w3.org/1999/xlink" xlink:title="large subunit of the nuclear rRNA" id="ABBRID0EPBAI" xlink:type="simple">LSU</abbrev> phylogeny, the type species of <italic><tp:taxon-name><tp:taxon-name-part taxon-name-part-type="genus" reg="Neoleptodontidium">Neoleptodontidium</tp:taxon-name-part></tp:taxon-name></italic> (<italic><tp:taxon-name><tp:taxon-name-part taxon-name-part-type="genus" reg="Neoleptodontidium"/><tp:taxon-name-part taxon-name-part-type="subgenus" reg="Neoleptodontidium">N.</tp:taxon-name-part><tp:taxon-name-part taxon-name-part-type="species" reg="aquaticum">aquaticum</tp:taxon-name-part></tp:taxon-name></italic>) clustered with <italic><tp:taxon-name><tp:taxon-name-part taxon-name-part-type="genus" reg="Leptodontidium">Leptodontidium</tp:taxon-name-part><tp:taxon-name-part taxon-name-part-type="species" reg="aciculare">aciculare</tp:taxon-name-part></tp:taxon-name></italic> (<xref ref-type="bibr" rid="B8">Crous et al. 2023</xref>). Hence, <xref ref-type="bibr" rid="B8">Crous et al. (2023)</xref> transferred <italic><tp:taxon-name><tp:taxon-name-part taxon-name-part-type="genus" reg="Leptodontidium">L.</tp:taxon-name-part><tp:taxon-name-part taxon-name-part-type="species" reg="aciculare">aciculare</tp:taxon-name-part></tp:taxon-name></italic> to <italic><tp:taxon-name><tp:taxon-name-part taxon-name-part-type="genus" reg="Neoleptodontidium">Neoleptodontidium</tp:taxon-name-part></tp:taxon-name></italic> as <italic><tp:taxon-name><tp:taxon-name-part taxon-name-part-type="genus" reg="Neoleptodontidium">N.</tp:taxon-name-part><tp:taxon-name-part taxon-name-part-type="species" reg="aciculare">aciculare</tp:taxon-name-part></tp:taxon-name></italic> by the morphological and phylogenetic congruence.</p><p><italic><tp:taxon-name><tp:taxon-name-part taxon-name-part-type="genus" reg="Pseudoleptodontidium">Pseudoleptodontidium</tp:taxon-name-part></tp:taxon-name></italic> is morphologically similar to <italic><tp:taxon-name><tp:taxon-name-part taxon-name-part-type="genus" reg="Neoleptodontidium">Neoleptodontidium</tp:taxon-name-part></tp:taxon-name></italic>, sharing septate, subcylindrical conidiophores, terminal and lateral phialidic conidiogenous cells and aseptate subcylindrical conidia (<xref ref-type="bibr" rid="B8">Crous et al. 2023</xref>). However, <italic><tp:taxon-name><tp:taxon-name-part taxon-name-part-type="genus" reg="Pseudoleptodontidium">Pseudoleptodontidium</tp:taxon-name-part></tp:taxon-name></italic> can be distinguished from <italic><tp:taxon-name><tp:taxon-name-part taxon-name-part-type="genus" reg="Neoleptodontidium">Neoleptodontidium</tp:taxon-name-part></tp:taxon-name></italic> by its obclavate, sympodially proliferating, denticulate conidiogenous cells and subglobose to ellipsoidal conidia. The phylogeny, based on a combined <abbrev xmlns:xlink="http://www.w3.org/1999/xlink" xlink:title="Internal Transcribed Spacer region of the rRNA" id="ABBRID0EXEAI" xlink:type="simple">ITS</abbrev>, <abbrev xmlns:xlink="http://www.w3.org/1999/xlink" xlink:title="large subunit of the nuclear rRNA" id="ABBRID0E2EAI" xlink:type="simple">LSU</abbrev>, <italic><abbrev xmlns:xlink="http://www.w3.org/1999/xlink" xlink:title="RNA polymerase II second largest subunit genes" id="ABBRID0EAFAI" xlink:type="simple">RPB2</abbrev></italic> and <italic><abbrev xmlns:xlink="http://www.w3.org/1999/xlink" xlink:title="beta-tubulin gene" id="ABBRID0EFFAI" xlink:type="simple">TUB</abbrev></italic> dataset, revealed that <italic><tp:taxon-name><tp:taxon-name-part taxon-name-part-type="genus" reg="Pseudoleptodontidium">Pseudoleptodontidium</tp:taxon-name-part></tp:taxon-name></italic> forms an independent lineage, sister to <italic><tp:taxon-name><tp:taxon-name-part taxon-name-part-type="genus" reg="Neoleptodontidium">Neoleptodontidium</tp:taxon-name-part></tp:taxon-name></italic> with significant support (<abbrev xmlns:xlink="http://www.w3.org/1999/xlink" xlink:title="bootstrap" id="ABBRID0EXFAI" xlink:type="simple">BS</abbrev> 96% <abbrev xmlns:xlink="http://www.w3.org/1999/xlink" xlink:title="Maximum Likelihood" id="ABBRID0E2FAI" xlink:type="simple">ML</abbrev> and <abbrev xmlns:xlink="http://www.w3.org/1999/xlink" xlink:title="Bayesian Posterior Probability" id="ABBRID0E6FAI" xlink:type="simple">PP</abbrev> 1.00; Fig. <xref ref-type="fig" rid="F4">4</xref>). Although <xref ref-type="bibr" rid="B8">Crous et al. (2023)</xref> placed <italic><tp:taxon-name><tp:taxon-name-part taxon-name-part-type="genus" reg="Neoleptodontidium">Neoleptodontidium</tp:taxon-name-part></tp:taxon-name></italic> in <tp:taxon-name><tp:taxon-name-part taxon-name-part-type="order">Xylariales</tp:taxon-name-part></tp:taxon-name> genera <italic>incertae sedis</italic>, our phylogeny indicates that <italic><tp:taxon-name><tp:taxon-name-part taxon-name-part-type="genus" reg="Pseudoleptodontidium">Pseudoleptodontidium</tp:taxon-name-part></tp:taxon-name></italic> and <italic><tp:taxon-name><tp:taxon-name-part taxon-name-part-type="genus" reg="Neoleptodontidium">Neoleptodontidium</tp:taxon-name-part></tp:taxon-name></italic> are closely related to the <tp:taxon-name><tp:taxon-name-part taxon-name-part-type="family">Amphisphaeriaceae</tp:taxon-name-part></tp:taxon-name>, <tp:taxon-name><tp:taxon-name-part taxon-name-part-type="family">Cylidriaceae</tp:taxon-name-part></tp:taxon-name>, <tp:taxon-name><tp:taxon-name-part taxon-name-part-type="family">Phlogicylindriaceae</tp:taxon-name-part></tp:taxon-name> and <tp:taxon-name><tp:taxon-name-part taxon-name-part-type="order">Amphisphaeriales</tp:taxon-name-part></tp:taxon-name> genera <italic>incertae sedis</italic> (<italic><tp:taxon-name><tp:taxon-name-part taxon-name-part-type="genus" reg="Neoarthrinium">Neoarthrinium</tp:taxon-name-part></tp:taxon-name></italic>, <italic><tp:taxon-name><tp:taxon-name-part taxon-name-part-type="genus" reg="Pidoplitchkoviella">Pidoplitchkoviella</tp:taxon-name-part></tp:taxon-name></italic>) (Fig. <xref ref-type="fig" rid="F4">4</xref>). Therefore, due to their distinct morphology and phylogeny, <italic><tp:taxon-name><tp:taxon-name-part taxon-name-part-type="genus" reg="Pseudoleptodontidium">Pseudoleptodontidium</tp:taxon-name-part></tp:taxon-name></italic> is introduced as a genus <italic>incertae sedis</italic> in <tp:taxon-name><tp:taxon-name-part taxon-name-part-type="order">Amphisphaeriales</tp:taxon-name-part></tp:taxon-name>, with <italic><tp:taxon-name><tp:taxon-name-part taxon-name-part-type="genus" reg="Pseudoleptodontidium">Ps.</tp:taxon-name-part><tp:taxon-name-part taxon-name-part-type="species" reg="chiangmaiense">chiangmaiense</tp:taxon-name-part></tp:taxon-name></italic> designated as the type species.</p></tp:treatment-sec><tp:treatment-sec><!--Section generated to contain objects referenced in tp:taxon-treatment.--><fig id="F4" position="float" orientation="portrait"><object-id xmlns:xlink="http://www.w3.org/1999/xlink" content-type="doi" xlink:type="simple">10.3897/mycokeys.116.150635.figure4</object-id><object-id xmlns:xlink="http://www.w3.org/1999/xlink" content-type="arpha" xlink:type="simple">4F4AAA7D-7AAC-56A4-B721-77EE97B88B59</object-id><label>Figure 4.</label><caption><p>Phylogram generated from Maximum Likelihood analysis of 119 specimens belonging to the subclass <tp:taxon-name><tp:taxon-name-part taxon-name-part-type="family">Xylariomycetidae</tp:taxon-name-part></tp:taxon-name> of the combined <abbrev xmlns:xlink="http://www.w3.org/1999/xlink" xlink:title="Internal Transcribed Spacer region of the rRNA" id="ABBRID0ESJAG" xlink:type="simple">ITS</abbrev>, <abbrev xmlns:xlink="http://www.w3.org/1999/xlink" xlink:title="large subunit of the nuclear rRNA" id="ABBRID0EWJAG" xlink:type="simple">LSU</abbrev>, <italic><abbrev xmlns:xlink="http://www.w3.org/1999/xlink" xlink:title="RNA polymerase II second largest subunit genes" id="ABBRID0E2JAG" xlink:type="simple">RPB2</abbrev></italic> and <italic><abbrev xmlns:xlink="http://www.w3.org/1999/xlink" xlink:title="beta-tubulin gene" id="ABBRID0EAKAG" xlink:type="simple">TUB</abbrev></italic> genes. <italic><tp:taxon-name><tp:taxon-name-part taxon-name-part-type="genus" reg="Achaetomium">Achaetomium</tp:taxon-name-part><tp:taxon-name-part taxon-name-part-type="species" reg="macrosporum">macrosporum</tp:taxon-name-part></tp:taxon-name></italic> CBS 532.94, <italic><tp:taxon-name><tp:taxon-name-part taxon-name-part-type="genus" reg="Chaetomium">Chaetomium</tp:taxon-name-part><tp:taxon-name-part taxon-name-part-type="species" reg="elatum">elatum</tp:taxon-name-part></tp:taxon-name></italic> CBS 374.66 and <italic><tp:taxon-name><tp:taxon-name-part taxon-name-part-type="genus" reg="Sordaria">Sordaria</tp:taxon-name-part><tp:taxon-name-part taxon-name-part-type="species" reg="fimicola">fimicola</tp:taxon-name-part></tp:taxon-name></italic> CBS 723.96 were used as the outgroup. The numbers above branches show bootstrap percentages (left) and Bayesian Posterior Probabilities (right). Bootstrap values ≥ 75% and Bayesian Posterior Probabilities ≥ 0.95 are shown. The scale bar reflects the estimated number of nucleotide substitutions per site. The fungal strains in this study are red. Type species are bold.</p></caption><graphic xmlns:xlink="http://www.w3.org/1999/xlink" xlink:href="mycokeys-116-275-g004.jpg" position="float" orientation="portrait" xlink:type="simple" id="oo_1318656.jpg"><uri content-type="original_file" xlink:type="simple">https://binary.pensoft.net/fig/1318656</uri></graphic></fig></tp:treatment-sec><ref-list><ref id="B19"><mixed-citation xmlns:xlink="http://www.w3.org/1999/xlink" xlink:type="simple"><person-group><name name-style="western"><surname>Hernández-Restrepo</surname><given-names>M</given-names></name><name name-style="western"><surname>Gené</surname><given-names>J</given-names></name><name name-style="western"><surname>Castañeda-Ruiz</surname><given-names>RF</given-names></name><name name-style="western"><surname>Mena-Portales</surname><given-names>J</given-names></name><name name-style="western"><surname>Crous</surname><given-names>PW</given-names></name><name name-style="western"><surname>Guarro</surname><given-names>J</given-names></name></person-group> (<year>2017</year>) <article-title>Phylogeny of saprobic microfungi from Southern Europe.</article-title><source>Studies in Mycology</source><volume>86</volume>: <fpage>53</fpage>–<lpage>97</lpage>. <ext-link xlink:href="10.1016/j.simyco.2017.05.002" ext-link-type="doi" xlink:type="simple">https://doi.org/10.1016/j.simyco.2017.05.002</ext-link></mixed-citation></ref><ref id="B8"><mixed-citation xmlns:xlink="http://www.w3.org/1999/xlink" xlink:type="simple"><person-group><name name-style="western"><surname>Crous</surname><given-names>PW</given-names></name><name name-style="western"><surname>Akulov</surname><given-names>A</given-names></name><name name-style="western"><surname>Balashov</surname><given-names>S</given-names></name><name name-style="western"><surname>Boers</surname><given-names>J</given-names></name><name name-style="western"><surname>Braun</surname><given-names>U</given-names></name><name name-style="western"><surname>Castillo</surname><given-names>J</given-names></name><name name-style="western"><surname>Delgado</surname><given-names>MA</given-names></name><name name-style="western"><surname>Denman</surname><given-names>S</given-names></name><name name-style="western"><surname>Erhard</surname><given-names>A</given-names></name><name name-style="western"><surname>Gusella</surname><given-names>G</given-names></name><name name-style="western"><surname>Jurjević</surname><given-names>Ž</given-names></name><name name-style="western"><surname>Kruse</surname><given-names>J</given-names></name><name name-style="western"><surname>Malloch</surname><given-names>DW</given-names></name><name name-style="western"><surname>Osieck</surname><given-names>ER</given-names></name><name name-style="western"><surname>Polizzi</surname><given-names>G</given-names></name><name name-style="western"><surname>Schumacher</surname><given-names>RK</given-names></name><name name-style="western"><surname>Slootweg</surname><given-names>E</given-names></name><name name-style="western"><surname>Starink-Willemse</surname><given-names>M</given-names></name><name name-style="western"><surname>Van Iperen</surname><given-names>AL</given-names></name><name name-style="western"><surname>Verkley</surname><given-names>GJM</given-names></name><name name-style="western"><surname>Groenewald</surname><given-names>JZ</given-names></name></person-group> (<year>2023</year>) <article-title>New and Interesting <tp:taxon-name><tp:taxon-name-part taxon-name-part-type="kingdom">Fungi</tp:taxon-name-part></tp:taxon-name>. 6.</article-title><source>Fungal Systematics and Evolution</source><volume>11</volume>: <fpage>109</fpage>–<lpage>156</lpage>. <ext-link xlink:href="10.3114/fuse.2023.11.09" ext-link-type="doi" xlink:type="simple">https://doi.org/10.3114/fuse.2023.11.09</ext-link></mixed-citation></ref></ref-list></tp:taxon-treatment>
