# Supplementary material for: ﻿Two new species of Penicillium and a new genus in Xylariomycetidae from the forest dump-sites in Chiang Mai, Thailand
Source: MycoKeys. 2025 Apr 29;116:275–301. doi: 10.3897/mycokeys.116.150635 (PMC12056519; doi:10.3897/mycokeys.116.150635)
Supplement: XML Treatment for Pseudoleptodontidium chiangmaiense [file mycokeys.116.150635-treatment4.xml]

<!DOCTYPE tp:taxon-treatment
  PUBLIC "-//TaxonX//DTD Taxonomic Treatment Publishing DTD v0 20100105//EN" "tax-treatment-NSO.dtd">
<tp:taxon-treatment xmlns:tp="http://www.plazi.org/taxpub"><tp:treatment-meta><kwd-group><label>Taxon classification</label><kwd>
                <named-content content-type="kingdom">Fungi</named-content>
              </kwd><kwd>
                <named-content content-type="order">Eurotiales</named-content>
              </kwd><kwd>
                <named-content content-type="family">Aspergillaceae</named-content>
              </kwd></kwd-group><mixed-citation publication-type="journal"><person-group><name><surname>Thitla</surname><given-names>Tanapol</given-names></name><name><surname>Monkai</surname><given-names>Jutamart</given-names></name><name><surname>Meng</surname><given-names>Weiqian</given-names></name><name><surname>Khuna</surname><given-names>Surapong</given-names></name><name><surname>Xie</surname><given-names>Ning</given-names></name><name><surname>Hongsanan</surname><given-names>Sinang</given-names></name><name><surname>Lumyong</surname><given-names>Saisamorn</given-names></name></person-group><article-title>﻿Two new species of <italic><tp:taxon-name><tp:taxon-name-part taxon-name-part-type="genus" reg="Penicillium">Penicillium</tp:taxon-name-part></tp:taxon-name></italic> and a new genus in <italic><tp:taxon-name><tp:taxon-name-part taxon-name-part-type="family">Xylariomycetidae</tp:taxon-name-part></tp:taxon-name></italic> from the forest dump-sites in Chiang Mai, Thailand</article-title><source>MycoKeys</source><day>29</day><month>04</month><year>2025</year><volume>116</volume><fpage>275</fpage><lpage>301</lpage><pub-id pub-id-type="doi">10.3897/mycokeys.116.150635</pub-id></mixed-citation></tp:treatment-meta><tp:nomenclature><label>﻿</label><tp:taxon-name>
              <object-id xmlns:xlink="http://www.w3.org/1999/xlink" content-type="arpha" xlink:type="simple">12A6C18E-1B92-5BE2-9E00-013554B2933C</object-id>
              <tp:taxon-name-part taxon-name-part-type="genus" reg="Pseudoleptodontidium">Pseudoleptodontidium</tp:taxon-name-part>
              <tp:taxon-name-part taxon-name-part-type="species" reg="chiangmaiense">chiangmaiense</tp:taxon-name-part>
              <object-id xmlns:xlink="http://www.w3.org/1999/xlink" content-type="mycobank" xlink:type="simple">857467</object-id>
            </tp:taxon-name><tp:taxon-authority>Thitla, Monkai, Lumyong &amp; Hongsanan</tp:taxon-authority><tp:taxon-status xmlns:xlink="http://www.w3.org/1999/xlink" xlink:type="simple">sp. nov.</tp:taxon-status></tp:nomenclature><tp:treatment-sec sec-type="etymology" id="SECID0ERKAI"><title>Etymology.</title><p>The specific epithet <italic>chiangmaiense</italic> refers to the type locality, Chiang Mai Province, Thailand.</p></tp:treatment-sec><tp:treatment-sec sec-type="Holotype" id="SECID0EBLAI"><title>Holotype.</title><p>Thailand•Chiang Mai Province, Mueang Chiang Mai District, Su Thep, on soil in the forest dump-sites, 21 June 2024, T. Thitla &amp; J. Monkai; VR044 (SZU25-007, holotype); ex-type living culture, <abbrev xmlns:xlink="http://www.w3.org/1999/xlink" content-type="institution" xlink:title="Culture Collection of Microbial Shenzhen University" id="ABBRID0EHLAI" xlink:type="simple">MBSZU</abbrev> 25-005, dried culture permanently preserved in a metabolically inactive state, SZU25-007.</p></tp:treatment-sec><tp:treatment-sec sec-type="Colony diam" id="SECID0EMLAI"><title>Colony diam.</title><p>(in mm) 14 days, 25 °C: <abbrev xmlns:xlink="http://www.w3.org/1999/xlink" xlink:title="potato dextrose agar" id="ABBRID0ESLAI" xlink:type="simple">PDA</abbrev> 36–40 and <abbrev xmlns:xlink="http://www.w3.org/1999/xlink" xlink:title="malt extract agar" id="ABBRID0EWLAI" xlink:type="simple">MEA</abbrev> 31–38.</p></tp:treatment-sec><tp:treatment-sec sec-type="description" id="SECID0E1LAI"><title>Culture characteristics.</title><p>Colonies at 25 °C for 14 days on <abbrev xmlns:xlink="http://www.w3.org/1999/xlink" xlink:title="potato dextrose agar" id="ABBRID0EAMAI" xlink:type="simple">PDA</abbrev> velvety, circular, flat, entire margin; dark green at the centre, greenish-yellow at the middle, white at the margin; soluble pigment absent; reverse dark green to pale yellow, white at the margin (Fig. <xref ref-type="fig" rid="F7">7A</xref>). Colonies on <abbrev xmlns:xlink="http://www.w3.org/1999/xlink" xlink:title="malt extract agar" id="ABBRID0EIMAI" xlink:type="simple">MEA</abbrev> velvety, circular, flat, entire margin; dark green to black at the centre, yellowish-green to white at the margin; soluble pigment absent; reverse dark green at the centre, pale yellow to white at the margin (Fig. <xref ref-type="fig" rid="F7">7B</xref>).</p><fig id="F7" position="float" orientation="portrait"><object-id xmlns:xlink="http://www.w3.org/1999/xlink" content-type="doi" xlink:type="simple">10.3897/mycokeys.116.150635.figure7</object-id><object-id xmlns:xlink="http://www.w3.org/1999/xlink" content-type="arpha" xlink:type="simple">9C6BF033-ABDB-5871-97E6-02DCB458E314</object-id><label>Figure 7.</label><caption><p><italic><tp:taxon-name><tp:taxon-name-part taxon-name-part-type="genus" reg="Pseudoleptodontidium">Pseudoleptodontidium</tp:taxon-name-part><tp:taxon-name-part taxon-name-part-type="species" reg="chiangmaiense">chiangmaiense</tp:taxon-name-part></tp:taxon-name></italic> (<abbrev xmlns:xlink="http://www.w3.org/1999/xlink" content-type="institution" xlink:title="Culture Collection of Microbial Shenzhen University" id="ABBRID0EDNAI" xlink:type="simple">MBSZU</abbrev> 25-005, ex-type living culture) <bold>A, B</bold> colonies from surface and reverse view at 25 °C for 14 days on <abbrev xmlns:xlink="http://www.w3.org/1999/xlink" xlink:title="potato dextrose agar" id="ABBRID0EKNAI" xlink:type="simple">PDA</abbrev> and <abbrev xmlns:xlink="http://www.w3.org/1999/xlink" xlink:title="malt extract agar" id="ABBRID0EONAI" xlink:type="simple">MEA</abbrev>, respectively <bold>C−J</bold> conidiophores, conidiogenous cells and conidia <bold>K</bold> conidia <bold>L</bold> chlamydospore. Scale bar: 2 cm (<bold>A, B</bold>); 10 µm (<bold>C–L</bold>).</p></caption><graphic xmlns:xlink="http://www.w3.org/1999/xlink" xlink:href="mycokeys-116-275-g007.jpg" position="float" orientation="portrait" xlink:type="simple" id="oo_1318659.jpg"><uri content-type="original_file" xlink:type="simple">https://binary.pensoft.net/fig/1318659</uri></graphic></fig></tp:treatment-sec><tp:treatment-sec sec-type="Micromorphology" id="SECID0EBOAI"><title>Micromorphology.</title><p>Mycelium composed of hyaline to black, thin- to thick-walled, smooth, branched, septate, 2–4.5 µm diam. hyphae (Fig. <xref ref-type="fig" rid="F7">7C–L</xref>). Conidiophores arising from hyphae, solitary, erect, cylindrical, pale brown to dark brown, thick-walled, occasionally roughened on lower part, septate, 7–70 × 2.5–5 µm (Fig. <xref ref-type="fig" rid="F7">7C–G</xref>). Conidiogenous cells terminal and intercalary on conidiophores, occasionally lateral on hyphae, obclavate, sympodially proliferate, denticulate, hyaline to pale brown, smooth, 0-1 septate, 7.5–26 × 3–5 µm (Fig. <xref ref-type="fig" rid="F7">7C–J</xref>). Conidia hyaline, smooth, aseptate, subglobose to ellipsoidal, slightly curved, 3–7.5 × 1.5–4 µm (Fig. <xref ref-type="fig" rid="F7">7K</xref>). Chlamydospores solitary, terminal on hyphae, medium brown to dark brown, smooth, thick-walled, aseptate, subglobose, 6–8 × 4.5–6 µm (Fig. <xref ref-type="fig" rid="F7">7L</xref>). Sexual morph absent.</p></tp:treatment-sec><tp:treatment-sec sec-type="habitat" id="SECID0E2OAI"><title>Habitat and distribution.</title><p>Soil; only known from Chiang Mai Province, Thailand.</p></tp:treatment-sec><tp:treatment-sec sec-type="notes" id="SECID0EAPAI"><title>Notes.</title><p><italic><tp:taxon-name><tp:taxon-name-part taxon-name-part-type="genus" reg="Pseudoleptodontidium">Pseudoleptodontidium</tp:taxon-name-part><tp:taxon-name-part taxon-name-part-type="species" reg="chiangmaiense">chiangmaiense</tp:taxon-name-part></tp:taxon-name></italic> has a close relationship with <italic><tp:taxon-name><tp:taxon-name-part taxon-name-part-type="genus" reg="Neoleptodontidium">Neoleptodontidium</tp:taxon-name-part><tp:taxon-name-part taxon-name-part-type="species" reg="aciculare">aciculare</tp:taxon-name-part></tp:taxon-name></italic> and <italic><tp:taxon-name><tp:taxon-name-part taxon-name-part-type="genus" reg="Neoleptodontidium">N.</tp:taxon-name-part><tp:taxon-name-part taxon-name-part-type="species" reg="aquaticum">aquaticum</tp:taxon-name-part></tp:taxon-name></italic> (Fig. <xref ref-type="fig" rid="F4">4</xref>). However, their morphological characteristics are distinct: <italic><tp:taxon-name><tp:taxon-name-part taxon-name-part-type="genus" reg="Pseudoleptodontidium">Ps.</tp:taxon-name-part><tp:taxon-name-part taxon-name-part-type="species" reg="chiangmaiense">chiangmaiense</tp:taxon-name-part></tp:taxon-name></italic> has broader conidiogenous cells (7.5–26 × 3–5 µm) than <italic><tp:taxon-name><tp:taxon-name-part taxon-name-part-type="genus" reg="Neoleptodontidium">N.</tp:taxon-name-part><tp:taxon-name-part taxon-name-part-type="species" reg="aciculare">aciculare</tp:taxon-name-part></tp:taxon-name></italic> (15–30 × 2–3 µm) and <italic><tp:taxon-name><tp:taxon-name-part taxon-name-part-type="genus" reg="Neoleptodontidium">N.</tp:taxon-name-part><tp:taxon-name-part taxon-name-part-type="species" reg="aquaticum">aquaticum</tp:taxon-name-part></tp:taxon-name></italic> (10–30 × 2–2.5 µm) and larger conidia (3–7.5 × 1.5–4 µm) than <italic><tp:taxon-name><tp:taxon-name-part taxon-name-part-type="genus" reg="Neoleptodontidium">N.</tp:taxon-name-part><tp:taxon-name-part taxon-name-part-type="species" reg="aciculare">aciculare</tp:taxon-name-part></tp:taxon-name></italic> (3–4 × 1–2 µm) and <italic><tp:taxon-name><tp:taxon-name-part taxon-name-part-type="genus" reg="Neoleptodontidium">N.</tp:taxon-name-part><tp:taxon-name-part taxon-name-part-type="species" reg="aquaticum">aquaticum</tp:taxon-name-part></tp:taxon-name></italic> (3–4 × 1.5 µm) (<xref ref-type="bibr" rid="B51">Rao and De Hoog 1986</xref>; <xref ref-type="bibr" rid="B19">Hernández-Restrepo et al. 2017</xref>). The pairwise nucleotide comparison between <italic><tp:taxon-name><tp:taxon-name-part taxon-name-part-type="genus" reg="Pseudoleptodontidium">Ps.</tp:taxon-name-part><tp:taxon-name-part taxon-name-part-type="species" reg="chiangmaiense">chiangmaiense</tp:taxon-name-part></tp:taxon-name></italic> and <italic><tp:taxon-name><tp:taxon-name-part taxon-name-part-type="genus" reg="Neoleptodontidium">N.</tp:taxon-name-part><tp:taxon-name-part taxon-name-part-type="species" reg="aciculare">aciculare</tp:taxon-name-part></tp:taxon-name></italic> revealed differences of 16.38% (95/580 bp, including gaps) in the <abbrev xmlns:xlink="http://www.w3.org/1999/xlink" xlink:title="Internal Transcribed Spacer region of the rRNA" id="ABBRID0EATAI" xlink:type="simple">ITS</abbrev> region and 4.92% (40/813 bp, including gaps) in the <abbrev xmlns:xlink="http://www.w3.org/1999/xlink" xlink:title="large subunit of the nuclear rRNA" id="ABBRID0EETAI" xlink:type="simple">LSU</abbrev> region. Additionally, the comparison between <italic><tp:taxon-name><tp:taxon-name-part taxon-name-part-type="genus" reg="Pseudoleptodontidium">Ps.</tp:taxon-name-part><tp:taxon-name-part taxon-name-part-type="species" reg="chiangmaiense">chiangmaiense</tp:taxon-name-part></tp:taxon-name></italic> and <italic><tp:taxon-name><tp:taxon-name-part taxon-name-part-type="genus" reg="Neoleptodontidium">N.</tp:taxon-name-part><tp:taxon-name-part taxon-name-part-type="species" reg="aquaticum">aquaticum</tp:taxon-name-part></tp:taxon-name></italic> revealed differences of 16.23% (87/536 bp, including gaps) in the <abbrev xmlns:xlink="http://www.w3.org/1999/xlink" xlink:title="Internal Transcribed Spacer region of the rRNA" id="ABBRID0E5TAI" xlink:type="simple">ITS</abbrev> region and 4.80% (39/813 bp, including gaps) in the <abbrev xmlns:xlink="http://www.w3.org/1999/xlink" xlink:title="large subunit of the nuclear rRNA" id="ABBRID0ECUAI" xlink:type="simple">LSU</abbrev> region.</p></tp:treatment-sec><tp:treatment-sec><!--Section generated to contain objects referenced in tp:taxon-treatment.--><fig id="F4" position="float" orientation="portrait"><object-id xmlns:xlink="http://www.w3.org/1999/xlink" content-type="doi" xlink:type="simple">10.3897/mycokeys.116.150635.figure4</object-id><object-id xmlns:xlink="http://www.w3.org/1999/xlink" content-type="arpha" xlink:type="simple">4F4AAA7D-7AAC-56A4-B721-77EE97B88B59</object-id><label>Figure 4.</label><caption><p>Phylogram generated from Maximum Likelihood analysis of 119 specimens belonging to the subclass <tp:taxon-name><tp:taxon-name-part taxon-name-part-type="family">Xylariomycetidae</tp:taxon-name-part></tp:taxon-name> of the combined <abbrev xmlns:xlink="http://www.w3.org/1999/xlink" xlink:title="Internal Transcribed Spacer region of the rRNA" id="ABBRID0ESJAG" xlink:type="simple">ITS</abbrev>, <abbrev xmlns:xlink="http://www.w3.org/1999/xlink" xlink:title="large subunit of the nuclear rRNA" id="ABBRID0EWJAG" xlink:type="simple">LSU</abbrev>, <italic><abbrev xmlns:xlink="http://www.w3.org/1999/xlink" xlink:title="RNA polymerase II second largest subunit genes" id="ABBRID0E2JAG" xlink:type="simple">RPB2</abbrev></italic> and <italic><abbrev xmlns:xlink="http://www.w3.org/1999/xlink" xlink:title="beta-tubulin gene" id="ABBRID0EAKAG" xlink:type="simple">TUB</abbrev></italic> genes. <italic><tp:taxon-name><tp:taxon-name-part taxon-name-part-type="genus" reg="Achaetomium">Achaetomium</tp:taxon-name-part><tp:taxon-name-part taxon-name-part-type="species" reg="macrosporum">macrosporum</tp:taxon-name-part></tp:taxon-name></italic> CBS 532.94, <italic><tp:taxon-name><tp:taxon-name-part taxon-name-part-type="genus" reg="Chaetomium">Chaetomium</tp:taxon-name-part><tp:taxon-name-part taxon-name-part-type="species" reg="elatum">elatum</tp:taxon-name-part></tp:taxon-name></italic> CBS 374.66 and <italic><tp:taxon-name><tp:taxon-name-part taxon-name-part-type="genus" reg="Sordaria">Sordaria</tp:taxon-name-part><tp:taxon-name-part taxon-name-part-type="species" reg="fimicola">fimicola</tp:taxon-name-part></tp:taxon-name></italic> CBS 723.96 were used as the outgroup. The numbers above branches show bootstrap percentages (left) and Bayesian Posterior Probabilities (right). Bootstrap values ≥ 75% and Bayesian Posterior Probabilities ≥ 0.95 are shown. The scale bar reflects the estimated number of nucleotide substitutions per site. The fungal strains in this study are red. Type species are bold.</p></caption><graphic xmlns:xlink="http://www.w3.org/1999/xlink" xlink:href="mycokeys-116-275-g004.jpg" position="float" orientation="portrait" xlink:type="simple" id="oo_1318656.jpg"><uri content-type="original_file" xlink:type="simple">https://binary.pensoft.net/fig/1318656</uri></graphic></fig></tp:treatment-sec><ref-list><ref id="B51"><mixed-citation xmlns:xlink="http://www.w3.org/1999/xlink" xlink:type="simple"><person-group><name name-style="western"><surname>Rao</surname><given-names>V</given-names></name><name name-style="western"><surname>De Hoog</surname><given-names>GS</given-names></name></person-group> (<year>1986</year>) <article-title>New of critical hyphomycetes from India.</article-title><source>Studies in Mycology</source><volume>28</volume>: <fpage>1</fpage>–<lpage>84</lpage>.</mixed-citation></ref><ref id="B19"><mixed-citation xmlns:xlink="http://www.w3.org/1999/xlink" xlink:type="simple"><person-group><name name-style="western"><surname>Hernández-Restrepo</surname><given-names>M</given-names></name><name name-style="western"><surname>Gené</surname><given-names>J</given-names></name><name name-style="western"><surname>Castañeda-Ruiz</surname><given-names>RF</given-names></name><name name-style="western"><surname>Mena-Portales</surname><given-names>J</given-names></name><name name-style="western"><surname>Crous</surname><given-names>PW</given-names></name><name name-style="western"><surname>Guarro</surname><given-names>J</given-names></name></person-group> (<year>2017</year>) <article-title>Phylogeny of saprobic microfungi from Southern Europe.</article-title><source>Studies in Mycology</source><volume>86</volume>: <fpage>53</fpage>–<lpage>97</lpage>. <ext-link xlink:href="10.1016/j.simyco.2017.05.002" ext-link-type="doi" xlink:type="simple">https://doi.org/10.1016/j.simyco.2017.05.002</ext-link></mixed-citation></ref></ref-list></tp:taxon-treatment>
